# Supplementary material for: Trigonelline is an NAD+ precursor that improves muscle function during ageing and is reduced in human sarcopenia
Source: Nat Metab. 2024 Mar 19;6(3):433–47. doi: 10.1038/s42255-024-00997-x (PMC10963276; doi:10.1038/s42255-024-00997-x)
Supplement: Supplementary file 2 — Individual values and statistics. [file 42255_2024_997_MOESM2_ESM.xlsx]

## Sheet: Figure 1
	figure 1a-b												figure 1c
	trigonelline	Sarcopenia	ALMi	GripStrength	WalkingSpeed									wilcoxGST_Pval_FDR	Direction
	0.929	no	7.06	40.9	1.5								HALLMARK_OXIDATIVE_PHOSPHORYLATION	5.26e-55	up
	1.6	no	7.09	29.5	1.57								HALLMARK_MTORC1_SIGNALING	2.18e-08	up
	1.56	no	7.33	26.6	1.35								HALLMARK_ADIPOGENESIS	6.34e-07	up
	2.22	no	7.43	43.6	1.44								HALLMARK_FATTY_ACID_METABOLISM	7.79e-07	up
	1.28	no	7.33	31.6	0.85								HALLMARK_PROTEIN_SECRETION	4.31e-06	up
	2.58	no	7.55	26.6	1.65								HALLMARK_MYC_TARGETS_V1	0.00016	up
	0.297	no	7.21	26.6	1.12								HALLMARK_PEROXISOME	0.000528	up
	1.56	no	7	34	1.31								HALLMARK_DNA_REPAIR	0.00054	up
	3.29	no	8.69	39.5	1.35								HALLMARK_MITOTIC_SPINDLE	0.00151	down
	1.56	no	7.69	45.4	1.35								HALLMARK_GLYCOLYSIS	0.0111	up
	0.675	no	7.2	32	1.27
	3.9	no	7.92	40.7	1.85
	0.977	no	7.39	30.5	1.02								figure 1d
	2.94	no	7.62	36.3	1.34									Spearman	Spearman.p.value	Index in comparison to all tested genes
	1.36	no	7.26	37.5	1.6								ENSG00000141385	0.452847	0.00379413	16866
	1.38	no	7.7	42.8	1.46								ENSG00000100554	0.448697	0.00416997	16864
	0.902	no	7.26	35.7	1.34								ENSG00000150768	0.385624	0.0153309	16803
	2.86	no	7	29	1.59								ENSG00000184983	0.368008	0.0211673	16756
	1.41	no	7.49	38.2	1.6								ENSG00000115840	0.347355	0.0302637	16694
	0.367	no	7.08	35.2	1.37								ENSG00000119013	0.344115	0.0319469	16678
	0.157	yes	6.74	25	0.98								ENSG00000006695	0.34371	0.0321626	16676
	0.831	yes	6.71	25.9	1.54								ENSG00000078668	0.339661	0.034386	16661
	2.87	yes	6.61	22.6	0.71								ENSG00000165264	0.336522	0.0361945	16648
	1.31	yes	6.71	24.9	1.29								ENSG00000047249	0.334295	0.0375245	16636
	0.93	yes	5.41	24.8	0.94								ENSG00000174547	0.332979	0.0383289	16627
	0.685	yes	5.59	25.8	1.2								ENSG00000198836	0.332169	0.0388309	16620
	1.3	yes	6.21	25	0.79								ENSG00000112695	0.329638	0.0404343	16611
	1.58	yes	6.61	24.9	1.63								ENSG00000126858	0.329233	0.0406958	16607
	0.771	yes	6.79	24	1.2								ENSG00000125356	0.32731	0.0419565	16601
	0.527	yes	5.73	25.8	1.28								ENSG00000128609	0.325791	0.0429741	16591
	0.803	yes	6.44	28.9	0.66								ENSG00000116898	0.323766	0.0443619	16577
	0.493	yes	5.24	25.5	0.92								ENSG00000134375	0.319818	0.0471722	16551
	0.82	yes	6.19	32	0.77								ENSG00000065518	0.318603	0.0480652	16543
	1.3	yes	6.2	19.6	1.43								ENSG00000136003	0.3184	0.0482154	16541
	2.03	yes	6.57	22.7	0.87								ENSG00000109519	0.316679	0.049507	16530
	0.424	yes	6.31	23.2	1.2								ENSG00000164951	0.316274	0.0498149	16527
	0.984	yes	6.08	26.5	0.79								ENSG00000100216	0.31263	0.052656	16505
	1.05	yes	6.19	23.4	1.31								ENSG00000167863	0.311111	0.0538774	16496
	0.185	yes	6.26	22.1	0.93								ENSG00000120662	0.309896	0.0548708	16488
	1.67	yes	5.47	25.6	1.33								ENSG00000113013	0.308681	0.0558788	16477
													ENSG00000204370	0.30696	0.057332	16465
													ENSG00000117410	0.306454	0.0577651	16459
													ENSG00000151366	0.306353	0.0578521	16457
													ENSG00000004779	0.302607	0.0611426	16432
	figure 1e												ENSG00000173660	0.302404	0.0613246	16427
	HSMM NAD+ (% control)												ENSG00000124172	0.300683	0.0628891	16409
	untreated												ENSG00000128524	0.29957	0.0639181	16400
	control	Trig 10uM	Trig 50uM	Trig 100uM	Trig 250uM	Trig 500uM	Trig 750uM	Trig 1000uM					ENSG00000136143	0.296634	0.0666951	16367
	105.17	122.142	140.234	149.909	108.68	154.816	136.276	147.424					ENSG00000189043	0.292078	0.0711918	16320
	81.3498	84.7847	121.193	103.303	107.688	123.603	135.007	108.093					ENSG00000072506	0.291673	0.0716028	16316
	99.6124	97.1589	103.762	123.924	119.368	103.282	105.448	146.794					ENSG00000111716	0.290863	0.0724303	16312
	121.886	121.577	110.568	117.96	143.125	147.861	163.564	143.338					ENSG00000136521	0.289749	0.0735803	16306
	103.218	100.445	96.6469	112.477	117.416	119.486	156.448	145.482					ENSG00000176340	0.284485	0.079212	16255
	88.7636	97.5643	100.605	94.2894	117.758	118.984	134.378	136.618					ENSG00000138095	0.283169	0.0806711	16247
													ENSG00000127184	0.281448	0.0826106	16223
avg	100	103.945	112.168	116.977	119.006	128.006	138.52	137.958					ENSG00000131174	0.280638	0.0835358	16213
SD	14.0735	14.8872	16.2295	19.265	12.8115	19.4816	20.3811	15.1457					ENSG00000014641	0.280638	0.0835358	16212
sem	2.34559	2.4812	2.70492	3.21084	2.13525	3.24693	3.39684	2.52428					ENSG00000131495	0.279524	0.084821	16199
n	6	6	6	6	6	6	6	6					ENSG00000156467	0.277601	0.0870769	16176
													ENSG00000171503	0.274057	0.0913538	16132
Anova	0.001												ENSG00000164919	0.271931	0.0939966	16115
Sidak		0.9997	0.817	0.4694	0.3324	0.0416	0.0019	0.0023					ENSG00000113732	0.271931	0.0939966	16114
													ENSG00000213585	0.269805	0.0966978	16090
													ENSG00000167468	0.268084	0.0989277	16070
													ENSG00000127540	0.267578	0.099591	16059
													ENSG00000139180	0.267274	0.0999906	16053
													ENSG00000172115	0.267173	0.100124	16051
													ENSG00000107537	0.266869	0.100525	16047
													ENSG00000175110	0.266869	0.100525	16045
	figure 1f												ENSG00000075239	0.266464	0.101062	16040
	HSMM NAD+ (% control)												ENSG00000117118	0.265857	0.101872	16031
	untreated	FK866 100nM											ENSG00000178741	0.264541	0.103642	16014
	control	control	Trig 1uM	Trig 5uM	Trig 10uM	Trig 50uM	Trig 100uM	Trig 1000uM					ENSG00000241468	0.263326	0.105298	15996
	108.489	38.8608	54.0292	46.1516	52.1137	56.1482	89.5618	110.884					ENSG00000099800	0.262617	0.106272	15985
	92.2723	41.7819	41.4946	42.177	51.3834	53.6221	88.6279	110.896					ENSG00000140740	0.258365	0.112266	15936
	95.099	47.6242	45.3495	38.7051	48.4622	55.2144	92.1956	108.633					ENSG00000165637	0.257555	0.113436	15923
	92.8712	37.9749	40.6805	32.2164	40.2495	52.3052	74.7285	100.217					ENSG00000138495	0.256644	0.114763	15911
	111.268	35.8558	49.6355	46.7862	57.7764	61.6672	84.1385	116.642					ENSG00000156502	0.256441	0.11506	15906
		41.2073	48.0791	50.4855	56.0165	56.5193	99.1034	117.983					ENSG00000151729	0.256036	0.115655	15901
													ENSG00000137714	0.254417	0.118057	15873
avg	100	40.5508	46.5447	42.7536	51.0003	55.9127	88.0593	110.876					ENSG00000178127	0.254012	0.118663	15865
SD	9.13232	4.08691	5.0842	6.56271	6.23675	3.23377	8.1822	6.36254					ENSG00000110717	0.253607	0.119272	15858
sem	1.82646	0.681152	0.847367	1.09379	1.03946	0.538961	1.3637	1.06042					ENSG00000004961	0.252696	0.12065	15847
n	5	6	6	6	6	6	6	6					ENSG00000116459	0.251582	0.122351	15832
													ENSG00000091140	0.246824	0.129821	15757
Anova	<0,0001												ENSG00000062485	0.245811	0.131453	15735
Sidak	<0,0001		0.554	0.9962	0.0455	0.001	<0,0001	<0,0001					ENSG00000167283	0.245406	0.13211	15731
													ENSG00000075415	0.240749	0.139843	15659
													ENSG00000130312	0.240142	0.140876	15643
													ENSG00000248098	0.238522	0.143657	15612
													ENSG00000179091	0.235282	0.149341	15551
	figure 1g												ENSG00000156709	0.23346	0.15261	15517
	NAD+ (% untreated)												ENSG00000110955	0.231233	0.156675	15481
	Control		Sarcopenic										ENSG00000148290	0.227892	0.16292	15429
	control	Trig 1mM	control	Trig 1mM									ENSG00000091483	0.227689	0.163304	15426
	100	110.417	100	111.673									ENSG00000181991	0.227588	0.163496	15424
	100	121.126	100	127.33									ENSG00000119689	0.227487	0.163689	15423
	100	115.824	100	114.216									ENSG00000163541	0.227284	0.164074	15419
													ENSG00000135070	0.226171	0.166206	15400
avg	100	115.789	100	117.74									ENSG00000150779	0.226069	0.166401	15397
SD	0	5.35453	0	8.40219									ENSG00000169021	0.225563	0.167378	15388
sem	0	1.78484	0	2.80073									ENSG00000154518	0.223943	0.17053	15353
n	3	3	3	3									ENSG00000099795	0.223235	0.171922	15335
Ttest		0.007		0.0215									ENSG00000169020	0.222728	0.172922	15323
													ENSG00000135940	0.219286	0.17983	15253
													ENSG00000137547	0.217768	0.182939	15217
													ENSG00000110435	0.216452	0.185665	15188
													ENSG00000154723	0.215743	0.187144	15171
	figure 1h												ENSG00000184076	0.215034	0.188632	15151
	NAD+ (% untreated)												ENSG00000119421	0.212706	0.193579	15095
	control	Trig 1mM											ENSG00000155463	0.210985	0.197294	15055
	91.3801	160.874											ENSG00000126267	0.208251	0.203296	14989
	79.1997	134.122											ENSG00000159199	0.208049	0.203746	14983
	114.64	222.608											ENSG00000090266	0.208049	0.203746	14981
	115.505	111.031											ENSG00000109390	0.205619	0.209196	14926
	105.529	95.9713											ENSG00000125166	0.204505	0.211727	14903
	66.4297	180.059											ENSG00000183648	0.203695	0.213581	14878
	111.131	205.822											ENSG00000100412	0.202379	0.216618	14851
	116.185	325.561											ENSG00000128626	0.201367	0.218975	14822
		326.185											ENSG00000124588	0.199949	0.222303	14791
													ENSG00000167969	0.199139	0.224221	14776
avg	100	195.804											ENSG00000165672	0.198532	0.225666	14759
SD	18.9175	84.4694											ENSG00000213619	0.197216	0.22882	14716
sem	2.36468	9.38549											ENSG00000105220	0.196912	0.229552	14710
n	8	9											ENSG00000115944	0.196305	0.231021	14698
Ttest		0.0069											ENSG00000065154	0.193875	0.236961	14638
													ENSG00000116688	0.192255	0.240977	14598
													ENSG00000148672	0.191648	0.242495	14582
													ENSG00000124275	0.191546	0.242749	14578
													ENSG00000155097	0.19104	0.24402	14557
													ENSG00000005022	0.190939	0.244275	14554
													ENSG00000023330	0.190028	0.246575	14535
													ENSG00000154174	0.189927	0.246832	14531
													ENSG00000131828	0.189117	0.24889	14513
													ENSG00000165629	0.187497	0.253041	14479
													ENSG00000145494	0.186079	0.256712	14439
													ENSG00000168291	0.186079	0.256712	14437
													ENSG00000143252	0.184865	0.259885	14413
													ENSG00000112996	0.183751	0.262818	14384
													ENSG00000108528	0.183144	0.264426	14372
													ENSG00000119711	0.180208	0.272293	14298
													ENSG00000196177	0.177474	0.279753	14216
													ENSG00000060762	0.176968	0.281149	14197
													ENSG00000127884	0.17555	0.285082	14161
													ENSG00000104325	0.174032	0.289336	14118
													ENSG00000164405	0.169071	0.303514	13947
													ENSG00000143198	0.166135	0.31211	13849
													ENSG00000241837	0.164718	0.316315	13807
													ENSG00000166347	0.164414	0.31722	13798
													ENSG00000164258	0.163402	0.32025	13769
													ENSG00000023228	0.162693	0.322382	13741
													ENSG00000128654	0.162491	0.322993	13736
													ENSG00000132305	0.159858	0.330999	13642
													ENSG00000071553	0.157226	0.339126	13555
													ENSG00000146701	0.153986	0.349296	13463
													ENSG00000112992	0.148317	0.367535	13285
													ENSG00000140374	0.146393	0.37385	13229
													ENSG00000132313	0.146191	0.374518	13223
													ENSG00000115317	0.145887	0.375522	13218
													ENSG00000166136	0.14447	0.380228	13172
													ENSG00000115286	0.143559	0.383272	13126
													ENSG00000010256	0.143457	0.383611	13122
													ENSG00000164039	0.142141	0.388035	13077
													ENSG00000169100	0.139104	0.398358	12973
													ENSG00000105197	0.137585	0.403578	12921
													ENSG00000111775	0.136472	0.407431	12887
													ENSG00000165688	0.133941	0.416265	12807
													ENSG00000167792	0.133738	0.416977	12801
													ENSG00000073578	0.133738	0.416977	12800
													ENSG00000138413	0.133637	0.417333	12795
													ENSG00000100575	0.127664	0.438636	12547
													ENSG00000170906	0.124424	0.450436	12442
													ENSG00000166260	0.120375	0.465426	12300
													ENSG00000152234	0.117236	0.477223	12175
													ENSG00000042445	0.10367	0.529971	11610
													ENSG00000014919	0.101443	0.538894	11513
													ENSG00000140983	0.101139	0.540116	11497
													ENSG00000178537	0.0938497	0.569846	11205
													ENSG00000131269	0.085548	0.604587	10841
													ENSG00000105379	0.0801822	0.627514	10615
													ENSG00000138029	0.079676	0.629695	10585
													ENSG00000131143	0.0790686	0.632317	10565
													ENSG00000087088	0.0708681	0.668133	10213
													ENSG00000117054	0.069957	0.672159	10175
													ENSG00000215021	0.0690458	0.676195	10126
													ENSG00000135390	0.0639838	0.698775	9887
													ENSG00000165806	0.0627689	0.704233	9838
													ENSG00000158864	0.0610478	0.71199	9760
													ENSG00000004799	0.0535561	0.746083	9408
													ENSG00000105953	0.0503164	0.760979	9250
													ENSG00000084754	0.0495065	0.764717	9210
													ENSG00000166411	0.0464692	0.778779	9057
													ENSG00000182054	0.0448494	0.786308	8987
													ENSG00000131100	0.0369527	0.823273	8655
													ENSG00000110719	0.0309795	0.85149	8363
													ENSG00000099624	0.0258162	0.876031	8129
													ENSG00000101365	0.0229815	0.889554	7989
													ENSG00000072778	0.0187294	0.909896	7802
													ENSG00000167315	0.0147811	0.928836	7634
													ENSG00000134809	0.00607441	0.970724	7234
													ENSG00000067829	0.00232852	0.988775	7072
													ENSG00000104823	0.00010124	0.999512	6970
													ENSG00000136888	-0.00617565	0.970236	6686
													ENSG00000165060	-0.0100228	0.951712	6509
													ENSG00000060971	-0.020653	0.900686	6009
													ENSG00000069535	-0.0436345	0.791967	5004
													ENSG00000143153	-0.0620602	0.707424	4264
													ENSG00000127948	-0.0649962	0.694237	4142
													ENSG00000110090	-0.0922298	0.576552	3133
													ENSG00000134333	-0.137383	0.404277	1882
													ENSG00000100243	-0.312832	0.0524948	88
