# Supplementary material for: Trigonelline is an NAD+ precursor that improves muscle function during ageing and is reduced in human sarcopenia
Source: Nat Metab. 2024 Mar 19;6(3):433–47. doi: 10.1038/s42255-024-00997-x (PMC10963276; doi:10.1038/s42255-024-00997-x)
Supplement: Supplementary file 3 — Individual values and statistics. [file 42255_2024_997_MOESM3_ESM.xlsx]

## Sheet: Figure 2
	figure 2b				ANOVA summary
	NAD+ (signal/sample [AU])				F	9.828
	Liver				P value	0.003
	control	Trig (2h)	Trig (o/n)		P value summary	**
	212364594	472619807	379343468
	398914954	425560846	346277336
	378985478	487890738	405519198
	307394981	438977935	348069784
	199265732	468616861	369837384		Šídák's multiple comparisons test	Adjusted P Value
					control vs. Trig (2h)	0.0017	A-B
avg	2.99385e+08	4.58733e+08	369809434		control vs. Trig (o/n)	0.143	A-C
SD	9.20639e+07	2.56484e+07	2.44564e+07
sem	1.84128e+07	5.12968e+06	4.89128e+06
n	5	5	5
	a	b	c
	figure 2b				ANOVA summary
	NAD+ (signal/sample [AU])				F	4.361
	Gastro				P value	0.0403
	control	Trig (2h)	Trig (o/n)		P value summary	*
	115136139	136669417	139685181
	112520141	129072806	156464738
	130056248	132851711	113628508
	89756947	172674051	172196384
		138115656	174650658		Šídák's multiple comparisons test	Adjusted P Value
					control vs. Trig (2h)	0.1009	A-B
avg	1.11867e+08	1.41877e+08	1.51325e+08		control vs. Trig (o/n)	0.0304	A-C
SD	1.66415e+07	1.75722e+07	2.53112e+07
sem	4.16037e+06	3.51444e+06	5.06224e+06
n	4	5	5
	a	b	c
	figure 2b				ANOVA summary
	NAD+ (signal/sample [AU])				F	6.251
	Blood				P value	0.0138
	control	Trig (2h)	Trig (o/n)		P value summary	*
	44221477	130000000	88995290		Significant diff. among means (P < 0.05)?	Yes
	130000000	124000000	99711771		R squared	0.5102
	87349281	132000000	128000000
	54483832	130000000	105000000
	28390206	108000000	105000000		Šídák's multiple comparisons test	Adjusted P Value
					control vs. Trig (2h)	0.009	A-B
avg	6.8889e+07	124800000	1.05341e+08		control vs. Trig (o/n)	0.083	A-C
SD	4.04088e+07	9.85901e+06	1.42525e+07
sem	8.08176e+06	1.9718e+06	2.8505e+06
n	5	5	5
	figure 2c
	NAD+ (signal/sample [AU])
	HSMM
	control	Trig 1mM
	66266932	103415835
	55277657	90907287
	52842580	101648407
avg	5.81291e+07	9.86572e+07
SD	7.152e+06	6.76953e+06
sem	2.384e+06	2.25651e+06
n	3	3
Ttest		0.002
	figure 2c
	NAD+ (relative abundance)
	NAD M0		NAD M+1
	control	Trig 1mM	control	Trig 1mM
	0.75751	0.434922	0.192885	0.438473
	0.748841	0.432143	0.196684	0.440741
	0.75449	0.430566	0.191486	0.438488
avg	0.753614	0.432544	0.193685	0.439234
SD	0.00440043	0.00220543	0.00268983	0.00130509
sem	0.00146681	0.000735143	0.00089661	0.000435029
n	3	3	3	3
Ttest		<0.0001		<0.0001
	figure 2e
	HSMM NAD+ (% control)
shRNA	scrambled		NAPRT
	control	Trig	control	Trig
	86.3971	133.682	98.094	79.6703
	86.295	140.919	115.537	99.7845
	109.81	124.421	91.563	96.4063
	119.48	142.425	107.868	113.728
	102.624	146.065	97.2346	91.0812
	95.3948	137.9	89.7035	94.8736
avg	100	137.569	100	95.924
SD	13.2412	7.68211	9.91753	11.1433
sem	2.20686	1.28035	1.65292	1.85722
n	6	6	6	6
Ttest		0.0001		0.5185
	figure 2f							ANOVA summary
	HSMM NAD+ (% control)							F	46.87
	untreated			2OHNA				P value	<0.0001
	control	Trig	NR	control	Trig	NR		P value summary	****
	122.35	287.835	263.972	112.468	124.04	417.675
	77.28	313.927	430.269	93.4134	126.113	338.191		Šídák's multiple comparisons test	Adjusted P Value
	75.3608	260.418	343.742	81.5074	113.442	363.113		control vs. Trig	<0.0001	A-B
	99.5619	416.225	594.249	116.671	120.513	345.465		control vs. NR	<0.0001	A-C
	135.328	310.485	459.929	155.86	110.519	372.421		control vs. Trig	0.9875	D-E
	91.851	230.264	293.517	61.1673	74.4821	281.469		control vs. NR	<0.0001	D-F
	99.1325	144.04	221.043	91.4484	116.135	344.242		Trig vs. Trig	<0.0001	B-E
	79.3863	370.934	651.671	84.2426	128.332	382.28
	86.7343	271.262	432.396	72.7902	128.005	564.833
	126.278	360.606	541.613	112.943	104.531	348.968
	92.5441	325.089	401.059	137.673	137.407	397.555
	114.193	164.389	273.528	79.8161	112.334	329.715
avg	100	287.956	408.916	100	116.321	373.827
SD	20.1961	80.6357	137.099	27.8029	16.0845	69.5443
sem	1.683	6.71964	11.4249	2.31691	1.34038	5.79536
n	12	12	12	12	12	12
	a	b	c	d	e	f
	figure 2g									ANOVA summary
	HSMM NAD+ [AU]									F	160.6
					FK866					P value	<0,0001
			2OHNA				2OHNA			P value summary	****
	control	Trig	control	Trig	control	Trig	control	Trig
	35.782	57.98	39.209	44.514	17.716	56.504	15.703	18.85		Šídák's multiple comparisons test	Adjusted P Value
	43.938	56.402	43.166	45.047	17.318	56.149	18.873	18.021		control vs. Trig	<0,0001	A-B
	46.047	55.492	41.175	46.216	17.884	58.76	19.303	19.388		control vs. Trig	0.3072	C-D
										control vs. Trig	<0,0001	E-F
avg	41.9223	56.6247	41.1833	45.259	17.6393	57.1377	17.9597	18.753		control vs. Trig	0.9999	G-H
SD	5.42123	1.25886	1.97851	0.87058	0.290684	1.41615	1.96612	0.688643		Trig vs. Trig	0.0001	B-D
sem	1.80708	0.419619	0.659504	0.290193	0.0968948	0.47205	0.655374	0.229548		Trig vs. Trig	>0,9999	B-F
n	3	3	3	3	3	3	3	3		Trig vs. Trig	<0,0001	B-H
	a	b	c	d	e	f	g	h		Trig vs. Trig	<0,0001	F-H
	figure 2h									ANOVA summary
	HSMM NAAD [AU]									F	245.5
					FK866					P value	<0,0001
			2OHNA				2OHNA			P value summary	****
	control	Trig	control	Trig	control	Trig	control	Trig
	nd	0.275	nd	0.004	0.001	0.203	0	0.002		Šídák's multiple comparisons test	Adjusted P Value
	nd	0.256	nd	0	0.002	0.229	0	0.004		control vs. Trig	<0,0001	A-B
	0	0.243	0	nd	nd	0.243	0	0.002		control vs. Trig	>0,9999	C-D
										control vs. Trig	<0,0001	E-F
avg	0	0.258	0	0.002	0.0015	0.225	0	0.00266667		control vs. Trig	>0,9999	G-H
SD		0.0160935		0.00282843	0.000707107	0.0202978	0	0.0011547		Trig vs. Trig	<0,0001	B-D
sem		0.00536449		0.00141421	0.000353553	0.00676593	0	0.0003849		Trig vs. Trig	0.0468	B-F
n	1	3	1	2	2	3	3	3		Trig vs. Trig	<0,0001	B-H
	a	b	c	d	e	f	g	h		Trig vs. Trig	<0,0001	F-H
	figure 2i									ANOVA summary
	HSMM NAMN [AU]									F	12.81
					FK866					P value	0.0016
			2OHNA				2OHNA			P value summary	**
	control	Trig	control	Trig	control	Trig	control	Trig
	0	0.078	0	0.003	nd	0.058	nd	0.002		Šídák's multiple comparisons test	Adjusted P Value
	nd	0.071	0	nd	nd	0.06	nd	nd		control vs. Trig	0.0193	A-B
	nd	0.1	0	nd	0	0.102	0.002	0		control vs. Trig	>0,9999	C-D
										control vs. Trig	0.0368	E-F
avg	0	0.083	0	0.003	0	0.0733333	0.002	0.001		control vs. Trig	>0,9999	G-H
SD		0.0151327	0			0.0248462		0.00141421		Trig vs. Trig	0.0235	B-D
sem		0.00504425	0			0.00828206		0.000707107		Trig vs. Trig	0.9939	B-F
n	1	3	3	1	1	3	1	2		Trig vs. Trig	0.0054	B-H
	a	b	c	d	e	f	g	h		Trig vs. Trig	0.0112	F-H
	figure 2j									ANOVA summary
	HSMM NA [AU]									F	11.28
					FK866					P value	<0,0001
			2OHNA				2OHNA			P value summary	****
	control	Trig	control	Trig	control	Trig	control	Trig
	0	0.186	0.131	0.398	0	0.156	0	0.373		Šídák's multiple comparisons test	Adjusted P Value
	0	0.138	0	0.505	nd	0.333	0.192	0.627		control vs. Trig	0.368	A-B
	0	0.167	0	0.387	0	0	0.231	0.532		control vs. Trig	0.0016	C-D
										control vs. Trig	0.5066	E-F
avg	0	0.163667	0.0436667	0.43	0	0.163	0.141	0.510667		control vs. Trig	0.0023	G-H
SD	0	0.024173	0.0756329	0.0651844	0	0.16661	0.123657	0.128337		Trig vs. Trig	0.0329	B-D
sem	0	0.00805766	0.025211	0.0217281	0	0.0555368	0.0412189	0.0427789		Trig vs. Trig	>0,9999	B-F
n	3	3	3	3	2	3	3	3		Trig vs. Trig	0.0042	B-H
	a	b	c	d	e	f	g	h		Trig vs. Trig	0.0041	F-H
	figure 2k
	Liver NAPRT mRNA levels				ANOVA summary
	(relative expression)				F	29.61
	WT	WT + Trig	KO + Trig		P value	<0,0001
	1.12528	0.864675	0.005338		P value summary	****
	1.10972	1.10972	0.014883
	1.13281	1.18905	0.000676		Šídák's multiple comparisons test	Adjusted P Value
	0.835049	1.95883	0.009099		WT vs. WT + Trig	0.25	A-B
	0.920412	1.01381			WT + Trig vs. KO + Trig	<0,0001	B-C
	0.876726	1.51594			WT vs. KO + Trig	0.0002	A-C
avg	0.974943	1.35747	0.00821933
SD	0.137184	0.385549	0.00714423
sem	0.0274368	0.0771097	0.00238141
n	5	5	3
	a	b	c
	figure 2l
	Blood NA content [AU]				ANOVA summary
	WT	WT + Trig	KO + Trig		F	57.83
	9163.97	12411	13198.8		P value	<0,0001
	7421.48	12413.4	16296.2		P value summary	****
	7395.51	13391	16549.5
	7549.86	11304.4	17318.4		Šídák's multiple comparisons test	Adjusted P Value
	8362.67	10659.1			WT vs. WT + Trig	0.0001	A-B
	7618.58	11423.3			WT + Trig vs. KO + Trig	0.0005	B-C
					WT vs. KO + Trig	<0,0001	A-C
avg	7669.62	11838.3	16721.4
SD	398.111	1071.16	532.299
sem	79.6222	214.231	177.433
n	5	5	3
	a	b	c
	figure 2l				ANOVA summary
	Liver NA content [AU]				F	8.345
	WT	WT + Trig	KO + Trig		P value	0.0047
	9531.82	6207	9244.31		P value summary	**
	9327.91	7416.59	14865.4
	9239.09	10528	14505.7		Šídák's multiple comparisons test	Adjusted P Value
	8124.62	8724.33	11215.2		WT vs. WT + Trig	0.8468	A-B
	8969.68	7742.12			WT + Trig vs. KO + Trig	0.0052	B-C
	8969.39	9286.34			WT vs. KO + Trig	0.0187	A-C
avg	8926.14	8739.47	13528.8
SD	475.801	1249.27	2011.65
sem	95.1603	249.854	670.549
n	5	5	3
	a	b	c
	figure 2m				ANOVA summary
	Blood NAMN content [AU]				F	34.81
	WT	WT + Trig	KO + Trig		P value	<0,0001
	28236.8	21101	162.382		P value summary	****
	18638.8	28945.6	165.158
	17982.1	24756.7	213.754		Šídák's multiple comparisons test	Adjusted P Value
	33241.5	22908.8	120.425		WT vs. WT + Trig	0.971	A-B
	27374.4	22773.7			WT + Trig vs. KO + Trig	<0,0001	B-C
	18048.3	16287.3			WT vs. KO + Trig	<0,0001	A-C
avg	23057	23134.4	166.446
SD	6941.31	4567.97	46.678
sem	1388.26	913.595	15.5593
n	5	5	3
	a	b	c
	figure 2m				ANOVA summary
	Liver NAMN content [AU]				F	14.34
	WT	WT + Trig	KO + Trig		P value	0.0005
	461.395	366.741	271.482		P value summary	***
	373.502	513.64	228.221
	460.432	624.801	183.194		Šídák's multiple comparisons test	Adjusted P Value
	620.385	435.569	236.542		WT vs. WT + Trig	0.8674	A-B
	447.939	454.435			WT + Trig vs. KO + Trig	0.0006	B-C
	436.394	608.641			WT vs. KO + Trig	0.002	A-C
avg	467.731	527.417	215.986
SD	91.6643	86.6502	28.7019
sem	18.3329	17.33	9.5673
n	5	5	3
	a	b	c
	figure 2n				ANOVA summary
	Liver NAAD content [AU]				F	4.56
	WT	WT + Trig	KO + Trig		P value	0.0316
	140.212	194.397	159.254		P value summary	*
	179.848	264.143	216.75
	204.826	198.709	56.3034		Šídák's multiple comparisons test	Adjusted P Value
	165.856	172.434	112.87		WT vs. WT + Trig	0.1216	A-B
	157.425	337.112			WT + Trig vs. KO + Trig	0.0438	B-C
	130.929	221.699			WT vs. KO + Trig	0.826	A-C
avg	167.777	238.819	128.641
SD	27.3267	64.4434	81.3779
sem	5.46534	12.8887	27.126
n	5	5	3
	a	b	c
	figure 2o															HSMM NAD+ (% control)
	HSMM NAD+ (% control)																FK866
		FK866							ANOVA summary											2OHNA
					2OHNA				F	315.3						Control	Control	Trig	NR	Control	Trig	NR
	Control	Control	Trig	NR	Control	Trig	NR		P value	<0.0001						106.556	<LOQ	113.706	221.598	<LOQ	<LOQ	197.876
	106.556	10	113.706	221.598	10	10	197.876		P value summary	****						98.4971	<LOQ	109.793	222.397	<LOQ	<LOQ	197.862
	98.4971	10	109.793	222.397	10	10	197.862									103.374	<LOQ	99.916	191.58	<LOQ	<LOQ	176.592
	103.374	10	99.916	191.58	10	10	176.592		Šídák's multiple comparisons test	Adjusted P Value						99.2961	<LOQ	108.429	212.74	<LOQ	<LOQ	198.661
	99.2961	10	108.429	212.74	10	10	198.661		Control vs. Control	<0.0001	A-B					113.595	<LOQ	108.361	168.919	<LOQ	<LOQ	254.425
	113.595	10	108.361	168.919	10	10	254.425		Control vs. Control	<0.0001	A-E					68.8653	<LOQ	103.773	200.714	<LOQ	<LOQ	204.598
	68.8653	10	103.773	200.714	10	10	204.598		Control vs. Trig	<0.0001	B-C					85.7407	<LOQ	97.3537	177.887	<LOQ	<LOQ	194.845
	85.7407	10	97.3537	177.887	10	10	194.845		Control vs. NR	<0.0001	B-D					118.086	<LOQ	115.001	192.544	<LOQ	<LOQ	232.205
	118.086	10	115.001	192.544	10	10	232.205		Control vs. Trig	>0.9999	E-F					97.6843	<LOQ	103.952	232.715	<LOQ	<LOQ	245.003
	97.6843	10	103.952	232.715	10	10	245.003		Control vs. NR	<0.0001	E-G					108.305	<LOQ	130.25	271.783	<LOQ	<LOQ	210.784
	108.305	10	130.25	271.783	10	10	210.784
avg																100	#DIV/0!	109.053	209.288	#DIV/0!	#DIV/0!	211.285
SD	100	10	109.053	209.288	10	10	211.285		Data below LOQ were arbitrarily set to 10							14.2053	#DIV/0!	9.32151	29.9496	#DIV/0!	#DIV/0!	24.6618
sem	14.2053	0	9.32151	29.9496	0	0	24.6618									1.57836	#DIV/0!	1.03572	3.32774	#DIV/0!	#DIV/0!	2.7402
n	1.42053	0	0.932151	2.99496	0	0	2.46618									9	0	9	9	0	0	9
	10	10	10	10	10	10	10
	figure 2p
	HSMM mitochondrial potential (% control)
		FK866							ANOVA summary
					2OHNA				F	20.51
	Control	Control	Trig	NR	Control	Trig	NR		P value	<0.0001
	71.25	41.25	89.5833	91.25	59.5833	56.25	86.25		P value summary	****
	82.9167	72.9167	87.9167	81.25	69.5833	56.25	79.5833
	92.9167	59.5833	81.25	121.25	69.5833	51.25	96.25		Šídák's multiple comparisons test	Adjusted P Value
	104.583	67.9167	144.583	127.917	52.9167	64.5833	136.25		Control vs. Control	<0.0001	A-B
	96.25	79.5833	96.25	114.583	56.25	99.5834	86.25		Control vs. Trig	<0.0001	B-C
	106.25	69.5833	94.5833	96.25	77.9167	91.25	81.25		Control vs. NR	<0.0001	B-D
	139.583	52.9167	82.9167	112.917	67.9167	106.25	96.25		Control vs. Trig	0.1003	E-F
	134.583	62.9167	77.9167	117.917	69.5833	92.9167	102.917		Control vs. NR	<0.0001	E-G
	69.5833	57.9167	82.9167	92.9167	56.25	67.9167	109.583		Trig vs. Trig	0.0009	C-F
	76.25	57.9167	116.25	102.917	57.9167	66.25	139.583
	99.5834	51.25	121.25	96.25	44.5833	56.25	136.25
	97.9167	64.5833	127.917	141.25	42.9167	54.5833	126.25
	91.25	74.5833	111.25	77.9167	24.5833	81.25	117.917
	119.583	74.5833	71.25	89.5833	44.5833	97.9167	64.5833
	101.25	66.25	81.25	124.583	72.9167	67.9167	122.917
	116.25	56.25	102.917	89.5833	36.25	46.25	99.5834
avg
SD	100	63.125	98.125	104.896	56.4583	72.2917	105.104
sem	20.3715	10.1448	20.7532	18.391	14.8183	19.5966	22.8661
n	1.27322	0.634049	1.29707	1.14944	0.926147	1.22479	1.42913
	16	16	16	16	16	16	16
	figure 2q
	HSMM Maximum roxygen consumption rate (pmol/min/104cells)
		FK866							ANOVA summary
					2OHNA				F	4.195
	Control	Control	Trig	NR	Control	Trig	NR		P value	0.0013
	14.77	9.61	12.15	15.97	15.52	16.31	17.23		P value summary	**
	18.81	15.18	18.46	15.36	14.36	17.75	22.01
	21.82	15.8	23.65	24.02	11.8	13.41	15.7		Šídák's multiple comparisons test	Adjusted P Value
	16.11	12.38	16.23	21.59	14.17	12.53	16.55		Control vs. Control	0.0075	A-B
	15.17	12.89	18.13	17.49	9.89	10.15	11.52		Control vs. Trig	0.0165	B-C
	15.59	9.81	12.88	12.58	10.6	14.3	17.31		Control vs. NR	0.0232	B-D
	17.45	9.96	17.37	13.04	8.57	13.58	16.25		Control vs. Trig	0.9229	E-F
	12.7	9.89	13.72	13.23	11.81	11.06	10.62		Control vs. NR	0.0404	E-G
	14.44	10.24	12.09	12.32	9.32	12.9	20.39		Trig vs. Trig	0.3646	C-F
	15.11	7.54	13.43	10.88		9.76	11.72
avg
SD	16.197	11.33	15.811	15.648	11.7822	13.175	15.93
sem	2.58157	2.64808	3.68679	4.27977	2.44125	2.53906	3.747
n	0.258157	0.264808	0.368679	0.427977	0.27125	0.253906	0.3747
	10	10	10	10	9	10	10
