# Supplementary material for: Trigonelline is an NAD+ precursor that improves muscle function during ageing and is reduced in human sarcopenia
Source: Nat Metab. 2024 Mar 19;6(3):433–47. doi: 10.1038/s42255-024-00997-x (PMC10963276; doi:10.1038/s42255-024-00997-x)
Supplement: Supplementary file 4 — Individual values and statistics. [file 42255_2024_997_MOESM4_ESM.xlsx]

## Sheet: Figure 3
	C elegans lifespan experiments
	figure 3b
	Genotype, RNAi, treatment	mean lifespan (days)	variation compared to control (%)	p-values against control	N
	N2, ev, control	14			90
	N2, ev, trig (1mM)	17	+21.4	p=0.003	90
	figure 3l
	Genotype, RNAi, treatment	mean lifespan (days)	variation compared to control (%)	p-values against control	N
	N2, ev, control	16.7			100
	N2, ev, trigonelline (1mM)	19.6	+17.4	p=0.00012	100
	N2, nprt-1 RNAi, control	16.2	-3.0		100
	N2, nprt-1 RNAi, trig (1mM)	16.9	+1.2		100
	figure 3m
	Genotype, RNAi, treatment	mean lifespan (days)	variation compared to control (%)	p-values against control	N
	N2, ev, control	17.2			100
	N2, ev, trigonelline (1mM)	19.7	+14.5	p=0.00085	100
	N2, sir-2.1 RNAi, control	16.9	-1.7		100
	N2, sir-2.1 RNAi, trig (1mM)	16.3	-5.2		100
	figure 3c
	NAD+ content (% control)
	control	Trig
	110.81	115.328
	81.8397	160.019
	86.3759	162.741
	93.8646	244.314
	116.929	133.822
	110.181	116.792
avg	100	155.503
SD	14.5612	48.0477
sem	2.42687	8.00794
n	6	6
Ttest		0.022
	figure 3d
	mtDNA/nDNA (relative to control)
	control	Trig
	0.881967	2.23271
	1.17186	1.32758
	1.3649	2.5294
	1.73525	1.05614
	0.906762	0.938739
	0.778515	1.61194
	1.25596	1.07833
	0.851924	1.14774
	0.875875	0.906762
	0.49583	1.31841
	0.52079	0.77657
	1.07833	1.66878
avg	0.993164	1.38276
SD	0.352551	0.541422
sem	0.0293793	0.0451185
n	12	12
Ttest		0.0485
	figure 3e
	relative mRNA levels (relative fold), N2 worms
	dct-1		pdr-1		pink-1		cco-1		mev-1		cyc-1
	control	Trig	control	Trig	control	Trig	control	Trig	control	Trig	control	Trig
	1	1.19748	1.16541	1.3955	1.09619	1.0589	1.07861	1.2738	1.02515	1.2447	0.930342	0.9565
	0.737135	1.05702	0.859062	1.2319	1.13485	1.0157	1.06376	1.0204	0.990228	0.952	1.03228	1.2534
	0.78187	1.71713	0.911196	2.0012	0.887304	1.0811	1.01689	1.0712	1.00058	1.2797	0.993666	0.868
	0.888844	1.20164	1.03586	1.4004	0.974342	1.0263	0.945511	1.2694	1.03228	1.0359	1.14539	0.865
	1.07549	1.28343	1.25339	1.4957	1.04066	1.127	1.03826	1.0712	1.0216	1.0613	1.02871	1.1064
	0.724471	1.01045	0.844303	1.1776	0.893475	0.8997	0.873068	1.2961	0.933572	1.1574	0.889356	0.8955
avg	0.867969	1.24452	1.01154	1.45038	1.00447	1.03478	1.00268	1.16702	1.00057	1.12183	1.00329	0.9908
SD	0.145641	0.252536	0.169731	0.294316	0.103612	0.0773491	0.0787785	0.125224	0.0364626	0.127417	0.089524	0.157154
sem	0.0242735	0.0420893	0.0282886	0.0490526	0.0172686	0.0128915	0.0131298	0.0208707	0.00607711	0.0212361	0.0149207	0.0261923
n	6	6	6	6	6	6	6	6	6	6	6	6
Ttest		0.0101		0.01		0.5765		0.0218		0.0492		0.8705
	figure 3f
	Seahorse-based respiraton
	Baseline respiration		Maximal respiration
	control	Trig	control	Trig
	2.23133	3.57339	7.14214	9.78275
	1.23562	3.78166	1.7384	8.49732
	1.15172	2.28541	2.90129	8.02768
	1.7812	1.83654	3.63374	4.73505
	1.07584	1.30045	1.39808	5.11608
	0.929987	3.56091	1.82698	13.4162
	1.36567	2.77338	4.82623	9.00265
	1.04133	2.14891	2.69511	8.5762
	0.57083	1.39775	1.05879	5.32977
	1.05823	1.68874	5.13582	6.01788
	0.975469	2.90135	1.06224	10.3314
	0.922908	1.74344	3.15107	5.14199
	1.39824	2.20857	2.96684	5.56468
	1.62591	1.91449	2.82071	4.43454
	2.02102	1.14833	4.78789	6.02808
	2.20148	1.44281	3.76527	3.65423
	1.13621	1.0933	1.80688	4.79658
	1.86334	1.53788	2.79936	3.71409
	1.51326	1.62612	3.24438	3.53208
	1.43417	1.12144	6.07312	3.88791
	1.45402	2.79073	4.99194	7.3883
	0.701582	1.88609	1.64961	4.9181
	1.15716	2.50458	4.47088	5.64367
	1.01957	1.14047	3.61679	3.07761
	1.7136	1.84545	5.22044	2.88204
	0.960119	1.16883	2.78809	3.49612
	1.53009	0.979258	6.39879	3.9425
	1.72722	1.77041	5.50745	5.98203
	1.69372	0.813082	4.09569	3.40665
	1.26346	3.0994	4.28186	10.2325
	1.09102	1.03012	3.88497	2.81934
	1.41682	1.03956	3.7203	2.43777
	1.9537	0.867995	5.05953	2.05335
	1.20604	1.36355	3.80174	3.78728
		1.15901		4.21005
		0.803096		1.95967
avg	1.36535	1.81518	3.65654	5.49511
SD	0.41138	0.831421	1.5467	2.69001
sem	0.0120994	0.023095	0.0454913	0.0747226
n	34	36	34	36
Ttest		0.0059		0.0009
	figure 3g							Area
	Area			Straigthness				ANOVA summary
	D1	D11		D1	D11			F	58.12
	control	control	Trig	control	control	Trig		P value	<0,0001
	810.636	91.4286	207.65	1.00164	0.913952	0.863731		P value summary	****
	1016.14	92.1333	171.579	0.939443	0.93092	0.878948
	897.909	107.762	139.375	0.997227	0.897638	0.837095
	490.909	116.364	172.964	1.00346	0.865803	0.877764		Tukey's multiple comparisons test	Adjusted P Value
	681.9	130.518	119.621	1.00168	0.858204	0.925059		D1 vs. D11	<0,0001	A-B
	854.091	123.381	169.542	1.00026	0.860791	0.971748		D1 vs. D11+trig	<0,0001	A-C
	387.286	221.312	101.61	1.00176	0.880294	0.9261		D11 vs. D11+trig	0.0059	B-C
	500.188	101.148	101.5	1.0025	0.890652	0.958777
	538.583	126.364	85.5714	0.9983	0.867209	0.9071
		154.467	440.826		0.859103	0.862739
		280.818	257.4		0.821459	0.86231
		160.316	304.269		0.840884	0.851943		Straigthness
		182	387.704		0.828977	0.88118		ANOVA summary
		162.655	270.611		0.835307	0.884157		F	43.24
		211.118	158.692		0.841071	0.881409		P value	<0,0001
		226.333	792.823		0.831533	0.927787		P value summary	****
		143.968	480.905		0.842784	0.959565
		150.546	422.412		0.808109	0.947944
		186.556	170.696		0.792014	0.881409		Tukey's multiple comparisons test	Adjusted P Value
		133.571			0.857419			D1 vs. D11	<0,0001	A-B
		87.3846			0.926054			D1 vs. D11+trig	<0,0001	A-C
		115.741			0.907807			D11 vs. D11+trig	0.0122	B-C
		112.913			0.908435
		103.609			0.882713
		92.35			0.94098
		100.879			0.868427
		84.2812			0.874753
		67.85			0.87247
		92.7838			0.872289
		101.368			0.858316
		80.4286			0.889567
avg	686.405	133.624	260.829	0.994031	0.868579	0.899303
SD	218.304	50.3435	177.888	0.020567	0.0357153	0.0402745
sem	24.256	1.62398	9.36255	0.00228522	0.00115211	0.00211971
n	9	31	19	9	31	19
	a	b	c	a	b	c
	figure 3h
	Paralysis score (%paralyzed N2)
	control	Trig
	76.5	57
	71.43	46.66
	64.3	50
avg	70.7433	51.22
SD	6.12892	5.27686
sem	2.04297	1.75895
n	3	3
Ttest		0.0139
	figure 3i
	N2 speed measurements (AU)
	Day 4		Day 7		Day 10
	control	Trig	control	Trig	control	Trig
	0.000294	0.000428	0.000205	0.000401	0.000165	0.000516
	0.000254	0.00052	0.000395	0.00066	5.2e-05	0.000293
	0.000207	0.000616	0.000322	0.000325	0.000135	0.000436
	0.000179	0.000449	0.000111	0.000304	0.000252	0.000352
	0.000441	0.000634	0.000366	0.000395	0.000423	0.00016
	0.000203	0.000491	0.000437	0.000548	2.86e-05	8.04e-05
	0.000268	0.000319	0.000567	0.000566	0.000295	0.000226
	0.000311	0.001283	0.000884	0.000738	0.000324	0.00054
	0.000394	0.000962	0.000165	0.000827	0.000359	0.00018
	0.000152	0.00045	0.000213	0.001001	0.000232	0.000127
	0.000476	0.000581	0.000364	0.000474	0.000277	0.000127
	0.000277	0.000528	0.000441	0.000162	0.000448	0.000109
	0.000771	0.000508	0.000176	0.000566	0.000322	0.000136
	0.000409	0.000968	0.000641	0.000486	0.000164	0.000547
	0.000868	0.000596	7.62e-05	0.000488	0.000205	0.000411
	0.000177	0.000295	0.000142	0.000435	0.000392	0.00046
	0.000321	0.001051	0.000519	0.000302	0.000346	0.000573
	0.000361	0.000393	0.000324	0.000235	5.72e-05	0.000186
	0.00058	0.000852	0.000259	0.000198	1.78e-05	0.000138
	0.000331	0.000675	0.000345	0.000456	0.000146	0.000102
	0.000571	0.001183	0.000329	0.000286	0.000178	0.000464
	0.000329	0.001172	0.000353	0.000769	0.000225	0.000147
	0.000375	0.000557	0.000366	0.000313	0.000426	0.00033
	0.000271	0.000249	0.000201	0.000332	0.000382	0.000134
	0.000815	0.001136	0.000123	0.000408	0.000209	0.000664
	0.000442	0.000564	0.000496	0.000258	5.45e-05	0.000369
	0.000336	0.000595	0.000661	0.000641	5.57e-06	0.000309
	0.000233	0.00062	0.000175	0.000348	5.98e-06	8.19e-05
	0.000271	0.000367	0.000676	0.000505	0.000393	0.000169
	0.000859	0.001189	0.000263	0.000214	4.97e-06	0.000355
	0.00041	0.001237	8.43e-05	0.000281	0.000399	0.000675
	0.000493	0.00058		0.000641	0.000299	0.000251
	0.000675	0.001446		0.00017	0.000356	0.000398
	0.000436	0.001027		0.00052		0.000387
	0.000634	0.000822		0.000292		0.000208
	0.000474	0.000845		0.000661		0.000334
	0.000574	0.001058		0.000234
	0.000185	0.001328		0.000276
	0.000289	0.000485		0.000737
	0.000699	0.000623		0.000419
		0.000437		0.00054
		0.0006		0.000201
		0.000601		0.000542
		0.00073		0.000212
		0.000554		0.00074
				0.000646
				0.000362
avg	0.000416125	0.000724533	0.0003445	0.000449255	0.000229655	0.000304869
SD	0.000197217	0.000313557	0.000196624	0.000198851	0.000143636	0.000172475
sem	4.93043e-06	6.96794e-06	6.3427e-06	4.23088e-06	4.35261e-06	4.79096e-06
n	40	45	31	47	33	36
Ttest		<0.0001		0.025		0.0543
	figure 3j
	NAD+ level (% control)					ANOVA summary
	e.v.		nprt-1 RNAi			F	100.4
	control	Trig	control	Trig		P value	<0,0001
	1.00913	1.07719	0.510254	0.747004		P value summary	****
	0.872307	1.27052	0.637515	0.68547
	1.17543	1.20491	0.448124	0.687034
	0.997209	1.29139	0.453643	0.561211		Tukey's multiple comparisons test	Adjusted P Value
	1.08834	1.33729	0.389844	0.558842		Control vs. Trig	0.0007	A-B
	1.01483	1.15849	0.412873	0.300608		Control vs. Control	<0,0001	A-C
	0.842746		0.452683	0.416596		Control vs. Trig	<0,0001	A-D
	0.932746		0.65284	0.421326		Trig vs. Control	<0,0001	B-C
	0.968087		0.524772	0.548384		Trig vs. Trig	<0,0001	B-D
	0.896304		0.54258	0.561745		Control vs. Trig	0.8933	C-D
	1.09458		0.526566	0.391271
	1.01991		0.486444
	1.08837
avg	1	1.2233	0.503178	0.534499
SD	0.0971985	0.0956528	0.0811144	0.139781
sem	0.00747681	0.0159421	0.00675954	0.0127074
n	13	6	12	11
	a	b	c	d
	figure 3k
	mtDNA/nDNA					ANOVA summary
	e.v.		nprt-1 RNAi			F	5.831
	control	Trig	control	Trig		P value	0.002
	0.930342	1.57553	0.671674	0.674006		P value summary	**
	1.28417	1.61422	0.790498	0.963151
	0.96985	1.2931	0.609557	0.793242
	0.557032	2.39634	1.7973	1.15335		Tukey's multiple comparisons test	Adjusted P Value
	1.80354	0.844303	0.986803	0.917534		Control vs. Trigo	0.0155	A-B
	0.536196	4.27473	1.07985	1.58648		Control vs. Control	0.9364	A-C
	0.488298	0.83268	1.10254	1.50612		Control vs. Trigo	0.9982	A-D
	2.18228	2.94003	0.566769	1.24905		Trigo vs. Control	0.0031	B-C
	0.959818	2.38805	0.255401	0.914359		Trigo vs. Trigo	0.0145	B-D
	0.979986	1.22335	1.05763	0.793242		Control vs. Trigo	0.9804	C-D
	1.2065	1.40526	0.648794
	1.32485	2.24363	1.83507
avg	1.10191	1.91927	0.950157	1.05505
SD	0.507105	0.992278	0.476083	0.30959
sem	0.0422588	0.0826898	0.0396736	0.030959
n	12	12	12	10
	a	b	c	d
	figure 3n
	N2 speed measurements, day 6 (AU)
RNAi	e.v.		nprt-1		sir2.1
	control	Trig	control	Trig	control	Trig
	0.000963	0.001215	0.000942	0.00041439	0.000263	0.000411
	0.000658	0.000721	0.000775	0.00065086	0.000169	0.001095
	6.43e-05	0.000364	0.000862	0.00074802	0.000194	0.001053
	0.000551	0.001318	0.00062	0.00077572	0.001539	0.000308
	0.000515	0.000176	0.000452	0.00112983	0.000245	0.001062
	0.000532	0.000611	0.001058	0.00065061	0.00023	0.00059
	0.000647	0.001107	0.000814	0.00097014	0.00086	0.001119
	0.000886	0.001655	0.000443	0.00066968	0.000149	0.000685
	0.000192	0.00107	0.001114	0.00088787	0.00082	0.000562
	0.00012	0.00027	0.001155	0.00054164	0.000574	0.001009
	5.2e-05	0.001337	0.000464	0.00049381	0.000222	0.000602
	7.61e-05	0.001012	0.000831	0.00062999	0.001464	0.000929
	0.000118	0.000645	0.000637	0.00036568	0.00096	0.000212
	0.000492	0.000992	0.000819	0.00092632	0.000522	0.000488
	0.000112	0.001418	0.000596	0.00019496	0.00097	0.000258
	0.000335	0.000736	0.001014	0.0004579	0.000196	0.00109
	0.000366	0.000164	0.00098	0.00075952	0.000268	0.000434
	9.14e-05	0.000521	0.001045	0.00061073	0.00062	0.000701
	0.00109	0.000733	0.000853	0.00061237	0.000258	0.000688
	0.000921	0.000316	0.000906	0.00028932	0.000773	0.000401
	0.000291	0.00052	0.000551	0.00099034	0.000162	0.001011
	0.000395	0.000481	0.000913	0.00016068	0.00062	0.0004
	0.000502	0.000463	0.000976	0.00093986	0.000411	0.000403
	6.06e-05	0.000375	0.000666	0.00046834	0.000619	0.001037
	0.00089	0.000487	0.000716	6.5335e-05	0.000406	0.001244
	0.000275	0.001099	0.000638	0.00045217	0.000638	0.000384
	0.000215	0.001204	0.000224	0.00114405	0.000252	0.000769
	0.000519	0.000715	0.000754	0.00059042	0.001254	0.000397
	0.000807	0.001182	0.000966	0.00017239	0.000758	0.000328
	9.53e-05	0.001211	0.000454	0.0013105	0.000502	0.000634
	0.000114	0.000204	0.000653	0.0004223	0.000487	0.000698
	0.000512	0.001458	0.000743	0.00039425	0.000653	0.000348
	0.000286	0.000519	0.000623	0.00016403	0.000734	0.000673
	0.000614	0.00123	0.000329	0.00038159	0.000668	0.000449
	0.000513	0.001408	0.000185	0.00053447	0.000795	0.000663
	0.000457	0.001095	0.000318	0.00033229	0.000686	0.000424
	0.000155	0.000518	0.001034	0.00017123	0.000638	0.000483
	0.000713	0.000639	0.000236	0.00018899	0.000233	0.000182
	0.000605	0.001424	0.001034	0.00046125	0.000405	0.00037
	0.000213	0.000843	0.000789	0.00043021	0.00024	7.53e-05
	0.000921	0.000465	0.000365	0.00022705	0.000916	0.000417
	0.000692	0.00103	0.000927	0.00021375	0.000981	0.001029
	0.000264	0.000931	0.001183	0.00055659	0.001499	0.000257
	0.00054	0.000791	0.000765	0.00019086	0.000293	0.000352
	0.000661	0.000872	0.001041	0.00054454	0.000648	0.000572
	0.000544	0.001024	0.000584	0.00012523	0.000552	0.000465
	0.000492	0.000618	0.000491	0.00024952	0.000876	0.001547
	0.000808	0.00044	7.83e-05	0.00042163	0.000744	0.000723
	0.000452	0.000569	0.000324	0.00033645	0.000221	0.000375
	0.000735	0.000774	0.000234	0.00017382	0.00025	0.000669
	0.001522	0.001007	0.00029	0.00055322	0.000992	0.000575
	0.000177	0.001449	0.000662	0.00107107	0.001022	0.001144
	0.000946	0.001402	0.000741	0.00161305	0.000859	0.000688
	0.000425	0.000542	0.000186	0.00057038	0.000284	0.001084
	0.000784	0.001167	0.000647	0.00079576	0.000294	0.000525
	6.86e-05	0.000332	0.000501	0.00103327	0.000215	0.000436
	0.000607	0.001	2.96e-05	0.00033884	0.001129	0.000992
	0.000427	0.001027	0.000472	0.00080761	0.000835	0.000541
	0.000441	0.000842	0.000535	0.00108846	0.000715	0.000446
	0.000483	0.001458	0.000785	0.0001677	0.001075	0.000212
	0.000409	0.000669	0.000174	0.00106195	0.000821	0.000119
	0.000564	0.000406	0.000178	0.00046497	0.00104	0.000389
	0.00021	0.000514	0.00059	0.00101568	0.000728	0.00021
	0.000744	0.000592	0.000658	0.00025597	0.00079	0.001409
	0.000789	0.000936	0.000194		0.000503	0.000555
	0.00127	0.001572	0.001228			0.000601
	0.000132	0.00151	0.000566			0.000508
	0.000701	0.000965	0.000705			0.000303
	0.000364	0.000963	0.000504			0.000331
	0.000471	0.001411	0.001193			0.000726
	0.000348	0.00101	0.000494			0.000216
	0.000661	0.000411				0.000491
	0.000713	0.000515				0.000754
	0.000476					0.000268
	0.000935					0.000622
	0.001499					0.000529
	0.000296					0.000707
	0.001748					0.000695
	0.000714					0.000112
	7.91e-05					5.66e-05
	0.000333					0.000113
	0.000693					0.000528
	0.001574					0.001095
	0.00072					0.000319
	0.000454					0.000273
	0.002016					1.34e-05
	0.000706					0.000593
	0.001514					0.000581
	0.000811					1.34e-05
	0.00079					0.000217
	0.000826					1.41e-05
	0.000532					3.29e-06
	0.00071					0.000103
	0.000308					5.15e-05
	0.000786					0.000733
	0.00013					0.001373
	0.000215					1.6e-05
	6.54e-05					1.25e-05
	0.000322					2.25e-05
	0.000631					0.000997
	0.00043					0.00045
	0.00029					0.000317
	0.000441
	0.000906
	0.000723
	0.000688
	0.000842
	0.000659
	0.000671
	0.000764
	0.000884
	0.000546
	0.000569
	0.000731
	0.000787
	0.000784
	0.000859
	0.000571
	0.000172
	0.000235
	0.000166
	0.000694
	0.00016
	0.000138
avg	0.000564297	0.000858493	0.000655027	0.000569241	0.000626754	0.00054077
SD	0.000365075	0.000390731	0.000301237	0.000338239	0.000349936	0.000349569
sem	2.94415e-06	5.35248e-06	4.24277e-06	5.28498e-06	5.38362e-06	3.42715e-06
n	124	73	71	64	65	102
Ttest		<0.0001		0.1214		0.1233
