# Supplementary material for: Trigonelline is an NAD+ precursor that improves muscle function during ageing and is reduced in human sarcopenia
Source: Nat Metab. 2024 Mar 19;6(3):433–47. doi: 10.1038/s42255-024-00997-x (PMC10963276; doi:10.1038/s42255-024-00997-x)
Supplement: Supplementary file 5 — Individual values and statistics. [file 42255_2024_997_MOESM5_ESM.xlsx]

## Sheet: Figure 4
	figure 4a
	Complex I activity (U/CS)
	Gastrocnemius
	control	Trig
	0.0393	0.0748
	0.0177	0.0774
	0.0197	0.0478
	0.0348	0.0237
	0.0193	0.027
	0.0163	0.0189
	0.0143	0.0614
		0.0348
avg	0.0230571	0.045725
SD	0.00981629	0.0232174
sem	0.00140233	0.00290218
n	7	8
Ttest		0.0325
	figure 4b
	NDUFB8 (CI) protein content
	Gastrocnemius
	control	Trig
	560.001	686.284
	459.406	795.249
	503.976	771.956
	513.175	798.285
	534.062	1020.92
	819.367	707.759
avg	564.998	796.741
SD	129.031	119.157
sem	21.5051	19.8595
n	6	6
Ttest		0.009
	figure 4c
	SDH activity (nmol/mg/min)
	Quadriceps
	control	Trig
	20.5146	32.2912
	27.2143	34.5593
	16.472	33.1596
	37.5533	28.6235
	25.3543	29.3542
	30.4882	31.6554
	20.0164	31.6412
avg	25.3733	31.6121
SD	7.18146	2.06456		one outlier removed from trigonelline group with robust regression and outlier removal implemented in Prism 9 (ROUT, Q = 0.1).
sem	1.02592	0.294937
n	7	7
Ttest		0.0474
	figure 4d
	SDHB (CII) protein content
	Gastrocnemius
	control	Trig
	642.885	722.486
	461.748	679.731
	577.226	586.313
	529.756	726.332
	493.648	1060.13
	642.03	920.267
avg	557.882	782.543
SD	75.9466	174.278
sem	12.6578	29.0463
n	6	6
Ttest		0.016
	figure 4e
	Trigonelline (umol/L)
	Plasma
	control	Trig
	0.0973	230
	0.0758	123
	0.199	75.4
	0.374	78.1
	0.185	195
	0.268	104
	0.296	61.7
	0.507	62.6
	0.191	134
	0.263	90.1
	0.139	79
	0.156	73.4
	0.109	275
		113
		141
avg	0.220008	122.353
SD	0.121569	64.2556
sem	0.00935145	4.28371
n	13	15
Ttest		<0.0001
	figure 4f
	Trigonelline (nmol/g)
	Gastrocnemius		Liver
	control	Trig	control	Trig
	<LOQ	180.6	<LOQ	558.66
	<LOQ	33.8061	<LOQ	402.891
	<LOQ	30.5996	<LOQ	394.563
	<LOQ	53.0681	<LOQ	446.131
	<LOQ	103.771	<LOQ	1598
		<LOQ	<LOQ	550.382
			<LOQ	481.365
			<LOQ	225.368
			<LOQ	411.96
			<LOQ	502.556
			<LOQ	626.054
			<LOQ	394.376
			<LOQ	388.646
				774.113
				355.301
				361.313
avg	n/a	80.3689	n/a	529.48
SD	n/a	63.2147	n/a	311.919
sem	n/a	10.5358	n/a	19.4949
n	5	6	13	16
Ttest		n/a		n/a
	figure 4g
	Lean mass (% Body weight)
	control	Trig
	78.1839	79.8513
	79.2398	75.537
	81.3242	76.8324
	79.7487	77.4199
	74.744	80.211
	78.1963	81.0795
	75.4737	78.2807
	75.6349	75.456
	79.0323	76.861
	77.6117	82.6206
	81.7749	78.5253
	79.1083	80.4398
	77.585	76.8945
		72.9892
		77.0706
avg	78.2814	78.0046
SD	2.12393	2.50978
sem	0.163379	0.167319
n	13	15
Ttest		0.7693
	figure 4h
	Muscle mass (mg/g BW)
	Tibialis anterior
	control	Trig
	3.23481	3.1779
	3.39896	3.09511
	2.39869	3.33611
	3.47945	3.16082
	3.23256	3.42262
	2.65699	3.69512
	3.54945	3.32641
	3.19137	3.39011
	3.84298	3.33711
	3.35593	3.68023
	3.31609	3.69405
	3.30618	3.336
	2.95792	2.97534
		3.02528
		3.14244
avg	3.22472	3.31964
SD	0.375525	0.232989
sem	0.0288866	0.0155326
n	13	15
Ttest		0.4158
	figure 4i
	Grip strength (g/g BW)
	control	Trig
	3.05067	3.51081
	3.05542	4.32011
	2.52708	3.74324
	3.5985	4.05114
	3.68966	4.32326
	3.35789	5.54913
	3.10317	3.79825
	3.77151	4.60534
	4.24217	3.22727
	3.995	3.92533
	4.25419	3.4382
	2.875	3.35602
	3.3925	4.68602
		3.39566
		4.12429
avg	3.45483	4.00361
SD	0.530995	0.627118
sem	0.0408457	0.0418078
n	13	15
Ttest		0.0249
	figure 4j
	in situ muscle contractility (relative to initial)
	Old Control															Old Trig															Young
Time (minutes)	0	20	40	60	80	100	120	140	160	180	200	220	240	540	840	0	20	40	60	80	100	120	140	160	180	200	220	240	540	840	0	20	40	60	80	100	120	140	160	180	200	220	240	540	840
	100	88.75	83.9761	82.5217	81.6587	81.2307	80.5175	80.0365	79.7565	79.5214	79.57	80.1598	80.2619	96.7212	98.2291	100	89.85	85.426	81.9772	80.8968	80.0963	79.5189	79.1004	78.7481	78.7759	78.8788	78.8937	79.0129	97.4855	98.1531	100	96.1404	95.077	91.5022	89.3076	87.3586	85.5596	83.8877	82.7591	81.811	80.8432	80.5648	80.8809	98.8991	98.8646
	100	92.8796	89.7802	84.0358	79.3166	77.0494	72.554	68.9818	68.2905	65.942	65.6067	65.3168	64.5244	84.3624	84.9755	100	90.7342	84.9481	80.2041	76.7364	74.8962	75.0978	73.5148	73.1212	72.2297	71.9662	71.5278	70.809	97.517	100.389	100	94.2542	92.3792	91.1199	89.8004	86.952	84.84	84.7581	85.2011	86.1102	86.7288	87.1744	87.6134	105.328	106.603
	100	90.6033	82.8654	78.5236	76.2842	75.378	73.5002	72.9671	72.2463	72.2593	72.0038	71.38	70.9955	92.0102	92.2062	100	91.297	85.2212	82.7194	80.0939	77.9267	76.3364	74.9688	75.1895	74.914	75.1668	74.705	74.5646	98.6278	99.7952	100	90.628	88.6844	86.0927	85.9027	85.8696	86.0047	86.2814	86.3403	87.1314	87.6237	87.8926	88.1901	100.618	99.4563
	100	92.8401	87.6202	83.6113	75.9234	73.3335	72.3971	72.7051	72.0539	71.0833	71.4405	70.6097	70.478	88.4157	87.6441	100	90.6956	88.8847	87.8376	85.357	85.821	85.7222	85.7189	86.0473	86.0837	86.136	85.8313	86.0123	99.0764	95.0676	100	95.2096	93.2662	91.244	89.8339	86.4969	85.5262	85.5427	86.6403	86.5578	88.4161	89.7999	90.7625	109.809	109.586
	100	90.7984	88.1533	86.8164	85.9112	85.1157	84.7601	84.5207	84.4221	84.3999	84.6022	84.748	84.7655	101.043	100.036	100	85.9487	81.2155	78.8269	76.5816	73.7293	71.4414	70.4069	69.7923	69.1643	69.1589	69.3478	70.4231	105.539	105.78	100	93.8515	90.762	86.8745	84.1421	85.0348	85.7262	86.4582	86.9171	87.3492	87.7927	88.1268	88.4411	103.198	104.208
	100	88.4591	77.652	71.3055	65.4222	60.0391	56.1798	53.5182	52.7206	53.7044	54.4887	54.7186	54.2518	89.9756	90.5427	100	93.7699	91.1907	89.2744	86.5775	85.528	84.5193	83.4043	82.0568	81.7109	81.4789	81.135	80.5723	97.7184	95.1377	100	92.9214	86.7258	83.8297	83.8061	83.6927	83.9553	84.3744	84.903	85.1247	85.4025	85.697	86.065	100.027	103.224
	100	89.6919	85.817	84.5654	83.0812	81.6167	80.6226	79.642	79.4395	78.81	78.5665	78.7472	78.8351	100.017	99.3692	100	90.4515	88.0179	88.2518	88.4995	88.5568	88.1878	88.1308	87.5914	81.8509	81.1963	80.744	79.4755	93.0898	97.4567	100	94.0156	90.9338	89.307	85.7731	84.696	84.9436	85.5555	85.9262	86.3536	86.7476	87.1978	87.5467	99.0691	100.277
	100	88.1723	81.3613	77.5871	74.27	72.4251	71.5104	71.6504	72.0516	72.5628	73.031	73.9627	74.8002	103.092	100.537	100	91.8517	87.6517	87.4123	86.3174	85.2192	85.1584	84.9168	84.7071	84.5115	84.4192	84.0053	83.9212	98.0851	95.8267	100	93.9685	87.7062	83.8414	83.4024	81.6417	80.5948	79.6172	78.7242	77.3863	77.4374	77.8176	77.9031	104.651	104.542
	100	96.81	91.2876	85.6189	82.7296	78.5965	76.1075	75.366	76.301	73.8512	68.9675	71.8274	74.6529	91.5364	92.1334	100	93.0065	89.8275	86.477	83.3934	82.4838	81.6792	81.6771	81.7676	82.2697	82.7614	82.7841	82.9967	100.408	101.41	100	93.4088	90.7822	88.5999	84.8873	82.4292	83.0315	83.688	84.1129	84.1562	84.0543	84.1863	83.9696	98.9042	100.741
	100	92.9973	81.3173	68.6979	56.594	48.7835	43.6182	43.5525	44.9321	46.2917	48.3838	49.1959	52.1407	95.6093	98.1392	100	93.2134	89.2776	85.7255	82.9832	81.811	80.7058	80.104	79.8198	79.8042	79.6055	79.569	78.943	100.787	99.9855	100	93.1489	91.6021	89.2128	86.5376	81.5808	80.6771	80.2606	80.3809	80.8219	81.3504	81.9289	82.3298	103.947	103.33
	100	89.1621	86.2626	83.7743	80.2182	78.7027	77.6202	76.3777	76.1118	75.8345	76.1735	76.4699	76.3849	95.1615	95.2523	100	89.966	85.8921	83.4553	80.5599	79.3341	79.1609	76.389	76.7891	78.4912	78.3752	78.1533	78.3506	86.1488	90.7183	100	92.2013	90.068	87.0089	87.344	87.8237	88.3861	88.9981	89.4806	89.8873	90.5365	87.7623	88.274	97.3617	89.8337
	100	91.7359	86.4545	81.6425	79.8126	77.765	76.5924	73.3266	73.3963	75.319	73.6445	73.1674	73.1064	98.6188	96.152	100	91.5672	82.9006	77.0563	74.5266	73.5557	71.8186	70.7277	69.9472	69.5704	69.5503	68.4816	67.7222	94.7053	97.9499
	100	91.1969	86.3788	84.7223	83.2793	82.7198	81.6585	81.1786	81.0762	81.0419	80.7216	80.507	80.2149	98.9759	99.194	100	87.589	80.8296	77.2555	74.3138	72.6509	70.8395	72.88	75.4302	76.7222	78.3802	77.8853	78.55	89.8305	86.8622
																100	93.5421	90.303	87.7725	84.5872	83.222	81.9573	80.9763	79.4219	79.5252	79.0284	78.6029	78.5584	101.786	101.903
avg	100	91.0844	85.302	81.0325	77.2693	74.8274	72.8953	71.8326	71.7537	71.5863	71.3231	71.6008	71.9548	95.0415	94.9547	100	90.9631	86.5419	83.8747	81.5303	80.3451	79.4388	78.7797	78.6021	78.2588	78.293	77.9761	77.8508	97.2003	97.6025	100	93.6135	90.7261	88.0575	86.4307	84.8705	84.4768	84.4929	84.6714	84.79	85.1757	85.2862	85.6342	101.983	101.879
SD	0	2.41443	3.77145	5.5624	8.12721	10.0138	11.2579	11.3922	11.2062	10.7972	10.2684	10.1481	9.78657	5.49319	5.04013	0	2.22196	3.31833	4.26339	4.62882	5.17929	5.6299	5.73401	5.58291	5.21568	5.18784	5.25868	5.27632	4.96199	4.77944	0	1.46054	2.42186	2.76763	2.3759	2.27024	2.31668	2.69021	3.0739	3.53943	3.89303	3.7324	3.89222	3.7338	5.11909
sem	0	0.185725	0.290111	0.427877	0.62517	0.770291	0.865995	0.876324	0.862018	0.830553	0.789879	0.78062	0.752813	0.422553	0.387702	0	0.158711	0.237024	0.304528	0.33063	0.369949	0.402136	0.409572	0.398779	0.372549	0.37056	0.37562	0.37688	0.354428	0.341389	0	0.132777	0.220169	0.251602	0.215991	0.206386	0.210607	0.244565	0.279445	0.321767	0.353911	0.339309	0.353838	0.339437	0.465372
n	13	13	13	13	13	13	13	13	13	13	13	13	13	13	13	14	14	14	14	14	14	14	14	14	14	14	14	14	14	14	11	11	11	11	11	11	11	11	11	11	11	11	11	11	11
														P-value	Old Ct vs Old Trig	>0,9999	0.9982	0.832	0.3871	0.1248	0.0333	0.0092	0.0053	0.0061	0.0077	0.0051	0.0115	0.0212	0.5754	0.4378
