# Supplementary material for: Trigonelline is an NAD+ precursor that improves muscle function during ageing and is reduced in human sarcopenia
Source: Nat Metab. 2024 Mar 19;6(3):433–47. doi: 10.1038/s42255-024-00997-x (PMC10963276; doi:10.1038/s42255-024-00997-x)
Supplement: Supplementary file 6 — Individual values and statistics. [file 42255_2024_997_MOESM6_ESM.xlsx]

## Sheet: Extended data Figure 1
	Ext fig 1b
		SARC-073-C	SARC-036-C	SARC-082-C	SARC-076-C	SARC-096-C	SARC-077-C	SARC-105	SARC-009-C	SARC-093-C	SARC-019	SARC-095	SARC-089-C	SARC-097-C	SARC-084-C	SARC-014-C	SARC-003	SARC-085	SARC-035-C	SARC-001	SARC-080-C	SARC-015-C	SARC-029-C	SARC-066-C	SARC-049-C	SARC-104	SARC-011-C	SARC-042	SARC-020	SARC-062	SARC-005	SARC-109	SARC-048	SARC-072	SARC-050	SARC-070	SARC-008-C	SARC-010	SARC-068	SARC-031
	AFG3L2	1.19669	0.765966	1.56153	1.48124	1.16536	0.281531	1.02944	1.41199	0.942618	-0.103756	0.0219794	-0.296385	-0.0473225	0.492491	-1.17512	1.12351	-0.157824	-0.598723	0.0876587	0.728306	0.470359	0.94602	0.546094	1.30731	-0.686262	-0.275806	-1.31024	0.359425	-1.0176	0.505852	-0.756754	-0.49147	-1.27518	-2.00063	-2.12847	-0.907446	-0.985495	-1.24912	-0.961758
	ATP6V1D	2.01108	0.964944	1.09139	0.98899	0.747863	0.770858	0.449534	1.88411	0.989137	0.561138	-0.187598	-0.251785	0.275897	-0.287505	-0.686657	0.212892	-0.25886	-1.04472	1.99245	0.665886	1.07444	0.151224	0.770142	0.301733	-0.121359	-0.477886	-0.526509	-0.128763	-0.652674	-1.00791	-0.747712	-1.19222	-0.430109	-0.972951	-1.30847	-1.61022	-1.15065	-0.52349	-2.33567
	DLAT	2.89968	1.66458	1.43563	0.27903	0.936243	0.319951	0.687786	0.639538	1.04578	0.890219	0.146856	0.324936	-0.15451	-0.111713	-1.06607	-0.331321	-0.478983	-0.57563	0.640886	0.92021	0.228388	0.992373	0.613627	0.35822	-1.28566	-0.181304	-0.336485	0.323225	-0.578626	0.00901525	-1.01594	-0.194935	-0.818971	-1.60396	-1.65462	-0.586977	-1.24167	-1.74697	-1.39185
	NDUFA6	2.88513	1.80578	1.20317	0.768963	0.764094	0.761388	0.327023	0.485744	0.900685	0.521282	-0.517818	-0.331752	-0.383374	-0.244316	-0.414211	-0.0911105	-0.413762	-0.766831	0.820383	1.82504	0.901918	0.273067	0.665693	0.217026	-0.202081	-0.349546	-0.497011	0.321299	-0.126724	0.0129009	-0.814363	-0.914329	-1.26395	-1.42788	-1.54707	-1.09778	-1.05812	-1.52983	-1.46873
	SLC25A12	2.28151	1.32671	1.60113	1.66233	0.0518123	-0.397109	0.580794	0.778075	0.348302	-0.121621	0.567589	-0.21273	-0.689103	0.043326	-0.464998	1.29312	-0.078804	-0.393429	-0.47654	1.04556	1.53821	0.20897	0.76151	-0.662852	-0.118452	-0.0732426	-0.824391	-0.914959	-0.142711	1.00961	-1.03455	-0.307001	-0.95849	-1.32096	-0.475263	-0.108668	-1.85575	-2.33772	-1.12922
	NDUFB3	2.30851	1.51508	1.46668	0.844114	0.712019	0.905279	0.469201	0.171948	0.823255	0.687057	-0.199248	-0.281826	-0.457625	0.0739598	-0.3232	-0.56192	-0.427791	-1.18908	1.31907	1.82179	0.685906	1.03061	0.321644	0.446598	-0.316669	-0.152858	-0.325318	0.114985	-0.0126092	-0.644943	-0.438726	-0.840704	-0.838948	-1.69736	-1.40299	-1.34123	-1.12324	-1.10492	-2.0365
	COX10	2.6887	0.676776	1.12776	0.653561	0.971201	0.326603	-0.0531497	0.509711	0.408137	1.12518	-0.609223	0.100694	0.139054	0.206675	-0.870981	-0.646644	-0.608611	-0.0269755	1.15787	0.554789	1.61128	0.507571	-0.159286	1.48848	-0.62382	0.230304	-0.446662	0.446541	-2.8486	-0.569437	-0.360401	-0.860732	-0.774811	-0.795563	-1.50877	0.0352594	-1.02088	-1.25027	-0.93133
	VDAC3	2.62226	1.40728	1.04161	0.598733	0.746841	0.814118	1.05192	0.39315	0.658591	1.02995	-0.278003	-0.583132	-0.149719	0.116095	-0.717449	-0.804642	-0.0261383	-0.992634	0.970037	0.921132	1.35317	0.443033	0.226156	0.469694	0.40649	0.0127961	-0.210391	0.610976	-0.278696	-0.45622	-0.967651	-0.451565	-0.706276	-1.73422	-1.57289	-1.21252	-1.58359	-1.43026	-1.73804
	NDUFB6	2.60962	2.07568	1.11412	1.20642	0.311334	0.688084	0.536483	0.190401	1.24005	0.651247	-0.380767	-0.925695	-0.140878	-0.310065	-0.179394	-0.28032	-0.617661	-0.712957	0.371977	1.71335	0.962093	0.576695	0.205528	0.361131	0.086279	-0.349062	-0.786603	-0.0211579	-0.0572191	0.298461	-0.256193	-0.572377	-1.06369	-1.37082	-1.61432	-1.46692	-1.57104	-1.42621	-1.09562
	ATP6V1H	0.0981998	0.317229	0.784741	1.47025	1.62285	1.08131	2.4125	1.14244	1.20995	1.5296	-1.64146	-0.151437	-0.683978	-0.420729	-0.399365	0.382423	-0.673071	0.198769	1.59155	-0.742995	-0.640364	0.72598	0.133021	-0.700898	0.764285	-1.38054	-0.591024	-0.572153	-0.457118	0.265143	-0.221476	0.109517	-0.739048	-0.588079	-0.029222	-1.77623	-1.37746	-0.772568	-1.28053
	MRPL11	2.89109	0.809181	1.38736	0.931829	0.139588	0.8303	0.552799	-0.3935	-0.0104321	0.0944629	-0.359081	-1.35584	-0.550286	0.488945	0.445148	0.873523	0.262072	-0.141051	0.749547	1.48741	0.381179	1.15317	0.295093	0.109266	-1.20484	0.526839	-0.941499	0.962335	-0.253092	-0.505769	-1.59334	0.234886	-0.980229	-1.32435	-1.34625	-0.532069	-1.35571	-1.0636	-1.69508
	OPA1	2.999	0.828817	0.730544	0.849301	0.730389	1.15088	1.26622	1.06166	0.35171	0.870856	-0.116746	-0.138458	0.101731	0.389379	-0.752273	-0.630965	-0.738566	-1.12807	0.331029	0.834936	0.476778	0.853053	0.0359483	0.516423	-0.142005	-0.497553	-0.221262	0.267798	-0.582003	-0.152198	-0.892803	0.150517	-0.912316	-0.820874	-1.35169	-1.41911	-1.09292	-1.98356	-1.5576
	COX7A2	2.999	1.4069	0.908919	0.607235	0.79612	0.499253	0.442558	0.0063926	0.40996	1.13907	-0.590063	-0.0107679	0.0567677	-0.379405	-0.0305059	-0.435312	-0.38673	-0.798373	1.1782	1.58871	1.18894	0.627341	0.566867	-0.0632939	-0.381078	-0.467409	-0.488753	-0.213281	0.107989	0.129903	-0.50136	-0.820038	-1.33178	-1.80046	-1.63772	-1.11249	-0.911683	-1.26481	-1.23921
	RHOT1	0.849441	0.475042	-0.290196	1.386	1.60773	1.10045	1.22746	-0.0922489	1.10214	1.41687	0.449078	-0.427514	-0.297696	-0.0357914	-0.809767	-0.105363	0.628363	0.010561	-1.27903	0.0573832	1.15349	0.145576	-0.230251	-1.46947	-0.0596379	-0.646375	0.910071	-0.218427	1.03393	-0.187422	-1.7978	-0.471771	0.31042	0.00487521	1.01688	-1.11613	-2.63457	-2.03364	-0.682677
	NDUFA1	2.27196	1.69484	1.32983	1.31024	0.586758	0.888631	0.272733	0.465559	0.928041	0.336333	-0.0413059	-0.543311	-0.294995	-0.213724	0.112123	-0.293533	-0.648978	-1.01897	1.20895	1.3116	0.788446	0.692001	-0.0115758	0.15021	0.0870085	-0.224389	-0.240999	0.597916	0.212821	-0.282661	-0.298787	-0.750841	-1.24415	-1.79224	-1.97014	-0.841463	-1.34882	-1.2084	-1.97671
	NDUFA5	2.999	1.37823	1.33181	1.14901	0.647337	0.183485	0.722455	0.210334	0.652746	0.421782	0.0876994	-0.0858607	-0.0117623	-0.114575	-0.427955	-0.0407659	-0.44354	-1.20605	0.877055	1.31551	0.81782	0.860581	1.07835	-0.0494831	-0.12032	-0.831424	0.0745598	-0.136904	-0.738517	-0.0404171	-0.602706	-0.9667	-0.879947	-0.727476	-1.22056	-1.68655	-1.14123	-1.36688	-1.98757
	MRPS15	1.83876	1.01982	1.22813	1.16872	1.59903	0.721305	0.28106	0.317336	1.06346	-0.1655	0.480471	-0.188645	-0.963782	0.260766	-0.566641	0.111704	-1.16421	-0.447645	0.285865	1.43149	0.586543	0.836063	0.715189	0.760649	-0.0310993	0.236257	-0.139167	0.472962	0.219465	0.165713	-1.31408	-0.586318	-0.418647	-1.67717	-1.89794	-1.31648	-1.52881	-1.65072	-1.74391
	TIMM17A	2.57878	1.05497	2.02628	1.0979	0.45412	0.761602	1.13517	1.35793	-0.0744638	-0.441156	-0.467171	-0.504323	-0.402151	-0.362437	-0.633311	0.633541	-0.0254569	-0.364259	-0.111161	1.6165	1.11385	0.00610342	1.14537	-0.174422	-0.536455	-1.27511	-0.536911	-0.22282	-0.956346	0.0663666	-0.159794	-0.225705	-0.640174	-2.07553	-1.57341	-0.103249	-0.931284	-1.2741	-0.977297
	NDUFB4	2.01553	1.03757	1.4275	1.34789	0.395388	1.18644	0.271615	0.785477	1.39412	0.0441704	-0.0718221	-0.645624	-0.628002	-0.0415409	-0.316218	0.512541	-0.491154	-1.26975	0.495528	1.67473	1.03306	0.838855	0.687152	-0.0623885	-0.0674905	-0.0794558	-0.200595	0.0486685	0.287677	-0.103755	-0.73485	-1.211	-0.633099	-1.23718	-1.05089	-1.55811	-1.30398	-1.77812	-1.9989
	ISCU	2.999	0.835582	1.14096	0.696729	-0.35841	-0.222628	0.614984	-0.204865	-0.359647	1.13626	0.297157	0.0212296	-0.453529	0.557162	-0.196393	-0.279507	-0.379992	-0.360766	1.66023	1.62753	0.764907	-0.14315	-0.724477	1.04865	0.215906	-0.714906	0.509871	-0.630784	-0.461611	-0.467645	-1.15026	-0.0500288	-0.383818	-0.816003	-1.43403	-0.540513	-1.39598	-0.809332	-2.04494
	GRPEL1	2.20843	1.08909	0.193573	0.235166	1.63587	1.88308	1.03336	-0.73306	-0.287386	0.919006	1.04583	-0.150742	-0.383987	-0.684123	-0.0679402	-0.0664936	-0.541423	-0.779634	1.68563	0.624028	1.59502	-0.399738	-0.023662	0.0298686	-0.107071	-0.699624	-0.0815601	-0.841156	0.421804	-1.00616	0.392664	0.489566	-0.509957	-1.33366	-1.51144	-0.987599	-1.61358	-0.989354	-1.68263
	PDP1	2.96217	1.5291	-0.0196223	0.299893	0.349234	0.486872	0.968025	-0.0920997	0.4283	0.905882	-0.328663	0.943811	-0.944404	0.257765	-1.15315	0.751617	-0.493481	-0.454626	-0.346331	-0.58216	1.45646	0.972601	0.409217	-0.542048	0.20984	0.358788	-0.7538	-0.232637	0.177661	1.58059	-1.59165	-0.326	-1.27126	-0.550901	-1.64854	-0.40845	-0.082838	-1.94627	-1.2789
	CYB5R3	-2.00471	-0.972697	-0.499874	-1.0125	-1.30336	-1.32288	-0.0394691	0.309888	-1.23557	0.0571393	0.215264	0.28601	0.480252	-0.119077	-0.400396	0.0880079	-0.716994	0.273483	1.85838	-0.853502	-1.06018	-0.514064	-1.15976	0.792249	-1.0483	0.111914	0.208461	-0.655705	-0.532504	0.00161578	1.40028	0.865341	2.52375	0.599415	0.295526	1.36318	1.01513	1.53511	1.17114
	TOMM22	1.45835	0.499436	0.101422	1.83534	1.28545	0.0624417	1.06607	0.528907	-0.855594	1.88941	-0.643867	-0.364133	-0.20189	0.575246	-0.248974	-0.275775	-0.515902	0.311013	2.23563	0.819372	0.785948	-0.129839	-0.361363	1.23	-1.31864	0.379353	-1.45293	-0.0925731	-0.816362	-0.0580246	-0.614403	0.273773	-0.0827101	-1.70394	-1.71669	-0.499712	-0.577203	-1.40539	-1.40125
	ATP5H	2.6858	1.74118	1.09019	0.631298	0.761995	0.844995	0.390357	0.237224	1.20661	0.883498	-0.263696	-0.322539	-0.515707	0.151902	-0.439549	-0.722285	-0.742091	-1.01036	1.03155	1.48965	0.645986	1.24733	-0.154466	0.391531	0.250024	-0.13885	-0.115447	0.0851095	-0.197268	-0.364089	-0.515367	-1.23812	-0.700739	-1.43489	-1.49722	-1.46814	-1.11473	-1.27601	-1.53468
	MTRF1	1.1653	0.943786	0.821665	1.03506	0.0130593	1.09229	2.34745	0.420305	1.18158	-0.360526	0.905161	-0.462749	-0.778868	-0.399878	-1.00591	0.238685	-1.45899	0.202908	1.10526	1.98056	1.39678	-0.391482	-1.40138	-0.157569	0.836679	0.122351	0.09363	-0.0965039	-1.15755	-0.408577	-1.43311	-0.0185954	-0.735259	-0.431309	-0.5382	-1.18933	-0.729374	-0.991734	-1.7556
	HSPA9	2.00964	2.07541	0.837964	0.709446	0.413971	0.486322	1.0114	0.553725	0.521853	0.80407	0.100149	0.0137728	-0.203021	-0.170259	-1.29114	-0.757079	-0.328078	-1.25817	2.09356	0.69566	0.41698	0.91035	0.81979	0.841946	-0.620093	0.189441	-0.520715	-0.187983	-0.327568	-0.380834	-0.78131	0.0675124	-0.714088	-1.53594	-1.56185	-0.920324	-0.658824	-1.07929	-2.2764
	SDHD	2.62409	1.57717	1.16722	0.791599	0.962908	0.705833	0.722618	0.31316	0.615606	0.597947	-0.187318	-0.462919	-0.211678	0.176493	-0.586063	-0.230506	-0.358173	-1.23606	0.939974	1.38669	0.578913	0.354052	1.20535	0.456293	-0.0824936	0.254271	-0.182471	-0.134588	-0.104978	-0.374381	-0.784319	-0.382509	-0.958344	-1.75152	-1.49714	-1.12979	-1.13296	-1.60395	-2.03803
	ATP6V0B	2.999	0.914276	1.41552	0.731492	1.06068	0.379306	-0.338804	0.934644	0.745252	0.489927	-0.46865	0.246335	-0.530774	0.0231258	-0.441917	-0.435053	0.00208414	-0.134201	0.242192	1.24053	0.683574	0.378562	0.0387693	-1.03282	0.82869	-0.137628	0.12293	-0.0381201	-0.647298	0.171811	-0.0358014	-1.35034	-1.87574	-1.24422	-2.64943	-0.468332	0.36402	-1.40267	-0.823649
	NDUFC2	0.876697	0.479034	0.96897	1.77056	0.610103	0.873106	1.3555	0.484226	-0.487911	-0.900807	-0.429896	-0.362594	-1.38178	0.451403	0.539107	1.31609	0.689615	-1.22178	0.942923	1.29056	1.29124	0.6273	-0.505265	0.162027	0.557883	-0.101137	-0.922291	0.491079	0.283561	-0.705421	0.335769	-0.830912	0.234455	-2.26663	-1.13147	-1.29083	-0.678725	-1.96557	-1.4482
	NDUFAB1	2.74648	2.09685	1.102	1.06375	0.583226	0.339911	0.391491	0.314511	0.668582	0.425818	-0.540616	-0.223815	0.0133508	-0.518709	-0.535331	-0.83614	-0.345949	-0.710008	0.889287	1.8265	0.922909	0.479242	0.778747	0.204885	-0.72355	0.005715	-0.0310822	0.0956816	-0.298635	-0.134276	-0.343953	-0.510358	-0.889942	-1.26859	-2.00942	-0.75918	-1.35911	-1.15275	-1.75752
	UQCRH	2.59174	1.66831	1.5792	1.06721	0.660054	0.536593	-0.0553278	-0.163671	0.663042	0.545383	-0.275671	-0.428815	-0.442415	-0.241958	-0.455347	-0.445201	-0.395706	-0.969395	0.975874	1.35283	0.827603	0.817642	1.16868	0.0886237	-0.39847	0.200033	-0.126182	0.609883	0.326047	-0.41088	-0.67373	-0.526518	-1.19475	-1.7802	-1.87471	-0.874903	-1.07752	-1.20003	-1.66736
	ATP5E	2.55304	1.71256	1.20743	0.678213	0.367414	1.08898	-0.178183	0.242173	1.01574	0.457875	-0.68214	-1.06684	-0.525296	-0.18223	0.169349	0.0752656	0.099553	-0.776891	0.638523	1.49107	1.2182	0.748196	0.970761	0.0843731	0.212311	-0.43026	-0.241304	-0.0163917	0.162939	0.255321	-0.811276	-0.880781	-0.972502	-1.84478	-1.80824	-1.2273	-1.22877	-1.40304	-1.17308
	ATP6V1F	1.7169	0.55408	0.625223	0.678343	-0.0580063	-1.29616	0.414477	-0.482314	0.482626	1.22892	1.39233	-0.398894	-0.848823	0.28258	-0.941163	-0.1592	0.00361371	-0.539747	0.919709	0.531028	0.984494	2.09468	0.789129	0.350096	-0.236366	1.00205	-1.29131	1.08063	0.980455	-0.0740173	-1.32267	-0.146196	-0.574494	-1.50672	-1.88642	-0.835938	-1.93763	-0.436211	-1.13907
	SUCLA2	2.999	1.77566	1.34861	0.743912	0.90322	0.1061	-0.0570177	0.602075	0.648606	0.648395	0.523272	-0.5104	-0.114166	-0.105583	-0.424253	-0.305754	-0.689963	-0.932867	0.219803	1.26593	0.718446	1.02438	0.783597	-0.265755	-0.668266	-0.292181	-0.285055	0.0390554	-0.231864	0.243147	-0.381445	-0.810546	-0.731939	-0.896151	-0.905033	-1.1194	-1.50422	-1.46827	-2.12944
	NDUFA4	2.72865	1.36281	1.27263	0.874356	0.640889	0.427702	-0.0156267	0.120417	1.14122	0.413209	-0.0820776	-0.709965	-0.507622	-0.134694	0.0540908	-0.108852	-0.273166	-1.00973	0.969074	1.48949	1.28081	0.760656	0.38747	-0.486216	-0.352298	0.349443	-0.109892	0.507564	0.548108	0.0795751	-0.732201	-1.18165	-1.14984	-1.11724	-1.3221	-1.31953	-1.79546	-1.36856	-1.63144
	HSD17B10	2.03065	0.479397	0.322784	0.902091	-0.322459	0.406981	0.391384	0.574311	0.776434	1.02721	-0.278277	0.135248	0.219311	-0.227304	-1.38843	-1.17666	-0.863868	-0.511907	2.33422	0.933728	-0.548719	-0.795561	0.507596	1.8135	0.743076	-0.265886	0.0568399	0.411753	-1.1158	-0.698464	-0.009688	-1.4235	-0.717742	-1.21945	-2.31263	-0.790779	0.111721	1.32574	-0.836853
	LDHB	2.26975	1.30697	0.742358	0.112711	0.716688	0.492606	1.11096	-0.134478	0.226971	1.41619	-0.374886	-0.0430057	0.714416	0.513188	-0.632269	-2.24119	-0.77305	-0.75242	1.96979	0.91402	-0.047951	1.36732	-0.97982	0.852263	0.397469	-0.743861	-0.0228945	-0.704021	-0.227131	-1.09183	-0.182094	-0.394476	-1.50359	-1.15383	-1.71015	-0.667542	-0.567931	0.542448	-0.717708
	NDUFB5	2.82656	1.22126	1.34183	0.997015	0.67632	0.873239	0.754539	0.446037	0.432984	0.996888	-0.314034	-0.146462	-0.35298	-0.124003	-0.78965	-0.447198	-0.0431003	-0.823278	1.4385	1.39237	0.571178	0.856993	0.36062	0.256167	-0.781274	-0.396618	-0.0539719	-0.550001	-0.386953	-0.140325	-0.200489	-0.483016	-1.49808	-1.13544	-1.80414	-0.483131	-1.07328	-1.76377	-1.65132
	COX8A	2.16878	1.40739	1.60347	1.2232	0.69366	0.801902	0.0813347	0.448423	1.61309	0.00942514	-0.242452	-0.877029	-0.439611	-0.43738	-0.22626	-0.256551	0.131177	-1.01344	1.06208	1.55753	1.2501	0.514892	-0.115963	-0.0329031	-0.55533	0.519762	-0.145696	0.510915	0.0109787	-0.456717	-0.794001	-1.01163	-1.51243	-1.41835	-1.25044	-0.287074	-1.51477	-1.61163	-1.40846
	LRPPRC	2.39909	2.36537	0.671144	0.590171	0.679957	0.263706	-0.0590788	1.10844	0.875545	0.480555	-0.0852978	-0.408949	-0.617607	0.584526	-0.819759	-0.574417	-0.166151	-1.37123	0.541224	0.574969	0.677791	0.983822	0.672158	0.0437377	-1.0227	0.529577	0.0184664	1.29573	0.2061	-0.676956	-0.902599	-0.113143	-0.888957	-0.850271	-0.639189	-1.30362	-2.10291	-1.37648	-1.58276
	COX7C	2.37515	1.57088	1.29524	0.919348	0.639371	0.850819	0.0502505	0.00485372	1.24517	0.221602	-0.16499	-0.670222	-0.467993	-0.119029	-0.289289	-0.106384	-0.74429	-0.832856	0.719237	1.88223	0.784143	1.06121	1.17387	0.122167	-0.497157	-0.011149	-0.271359	0.198804	0.389172	-0.0851684	-0.774261	-1.02882	-0.976927	-1.26746	-1.37285	-1.09798	-1.40108	-1.47428	-1.84996
	MDH1	2.999	1.57747	1.41432	0.185775	0.905435	0.174061	0.737228	0.23039	0.362159	1.04151	-0.753012	0.0341784	0.0492759	-0.189161	-0.692629	-1.38746	-0.184821	-0.782152	1.2182	1.29948	0.524713	0.779918	-0.0480065	0.484973	-0.465676	-0.539274	-0.120955	-0.431051	-0.366869	-0.453085	0.222607	-0.357687	-1.2476	-1.15168	-1.75234	-0.345143	-1.24529	-0.775568	-1.3548
	COX7B	2.68095	1.70344	1.33475	1.10151	0.664582	0.409752	0.470484	0.16376	0.832158	0.604104	-0.442912	-0.37416	-0.933706	-0.252731	-0.23251	-0.131926	-0.213	-1.04662	0.886684	1.79222	0.892685	0.673691	0.557188	-0.0825144	-0.248296	0.219086	-0.269602	0.318925	-0.124324	0.00793176	-0.652639	-0.836339	-1.20381	-1.30222	-1.51612	-0.901396	-1.28585	-1.24976	-2.01346
	NDUFA2	1.99897	1.47264	0.962715	1.16328	0.121085	1.09822	-0.108236	0.839869	1.0618	0.657334	-0.165514	-1.51336	-0.425248	0.0619545	-0.360662	0.247132	-0.512191	-1.22483	1.16017	1.00243	1.41069	1.2959	0.0270051	0.115833	0.147801	0.579406	-0.551089	0.0696526	0.323314	-0.427664	-0.7986	-0.316224	-0.495827	-1.78496	-1.58878	-1.5547	-1.64715	-1.01766	-1.32451
	UQCRB	2.86976	1.71316	1.15433	0.941567	0.675995	0.479616	0.17686	-0.00726204	1.18393	0.172157	-0.432283	-0.331734	-0.917469	0.251416	-0.20638	-0.0562551	-0.709236	-0.831252	0.469241	1.91986	0.371803	0.906861	1.24528	-0.305851	-0.0481278	-0.484554	0.119368	0.101188	0.286231	-0.177077	-1.08312	-1.06275	-0.839347	-1.17277	-0.794038	-0.958031	-1.35011	-1.5127	-1.75828
	ETFDH	2.95714	1.51497	1.1558	0.543092	0.782554	0.209896	-0.17855	-0.0755578	0.694769	0.362135	0.0305404	0.245402	-0.146624	-1.34313	-0.736697	-0.284146	0.362	-0.655386	1.434	1.59534	1.04082	0.254193	0.602187	0.646522	0.434996	-0.117937	-0.443588	-0.899106	-1.47428	-0.102195	0.378163	-1.40093	-1.01493	-1.2706	-1.01197	-0.975934	-0.941921	-0.358201	-1.81284
	ATP6V0E1	0.322335	-1.4258	0.419208	1.18677	0.116879	0.906447	0.58692	1.01727	-1.15947	0.311495	-0.202014	0.107946	0.894511	-1.41798	-0.223639	-0.285626	1.07632	-0.750188	2.999	0.423538	0.96576	-0.11744	-1.3541	0.981949	0.196638	0.563376	-0.362806	-0.207362	-0.751934	-0.252511	0.18172	-0.414127	-0.830154	-0.994881	-0.515014	-2.62377	0.78938	-0.664422	0.238411
	COX6C	2.59976	1.39296	1.3559	0.789983	0.242343	0.846495	0.191694	0.275992	1.16827	0.21994	-0.201794	-0.657525	-0.257258	-0.531025	-0.0401227	0.0624931	-0.480838	-0.704014	0.790252	1.90331	0.725357	0.898374	1.23703	-0.204403	0.0390863	-0.22112	-0.258692	0.0946566	0.15654	-0.17805	-0.547624	-0.988567	-1.29079	-0.873865	-1.36696	-1.1565	-1.29528	-1.66932	-2.06668
	VDAC1	2.08394	0.221305	1.19576	1.12603	0.985815	1.27397	1.11553	0.270936	0.46354	0.985743	-0.0805379	-0.804299	-0.295883	0.87625	-0.395096	-0.632759	-0.748819	-1.21566	1.12369	1.13599	1.65223	1.27683	-0.106921	0.467257	-0.581471	-0.773547	-0.785338	0.0617925	-0.62514	-0.708757	0.543895	-0.965322	-0.375723	-1.12875	-0.667426	-1.50025	-1.23896	-1.50524	-1.72462
	Ext figure 1e								Ext fig 1a							Ext fig 1c
	HSMM NAD+ (% untreated)								NAD	serum trigonelline levels (log2)							Trigonelline	ALMi	grip strength	vit B3 intake	caffeine intake
	6h		24h						0.0303424	1.28						1	0.112	8.6371	28.65	59.06	142.1
	control	Trig 1mM	control	Trig 1mM					0.0174239	0.367						2	0.909	6.5006	28.85	39.6	0
	35.2545	161.7	70.382	210.918					0.0423436	2.22						3	0.256	6.3413	18.5	6.169	189.4
	34.5357	207.747	97.1799	251.509					0.0355208	1.6						4	1.31	8.325	28.35	18.27	94.72			Spearman_rank_cor	p_value
	44.5998	146.511	76.9029	258.094					0.0185384	2.03						5	0.727	8.6051	31.5	22.99	94.72		Trigonelline	1.0000	0.0000
	71.4931	211.536	110.172	237.903					0.0138487	0.984						6	0.202	7.3737	27.35	22.92	0		gripstrength	0.1464	0.0473
	112.981	217.215	67.7426	205.243					0.0202749	0.527						7	1.1	7.0947	40.8	15.98	23.78		b3oneday	0.1129	0.1260
	97.005	284.711	112.879	258.228					0.0324352	1.58						8	3.2	6.74	30.7	10.51	23.68		almi	0.0480	0.5180
	116.06	283.331	89.1776	255.321					0.0211485	1.67						9	0.405	7.8517	25.15	13.43	0		caffeine1day	-0.0033	0.9640
	158.886	329.471	111.699	263.741					0.0223265	1.31						10	0.97	5.8699	27.1	14.97	94.72
	182.673	307.036	121.38	241.039												11	0.941	6.996	17.45	30.02	47.36
	146.512	328.551	142.484	251.717												12	0.263	9.3513	37.55	18.42	23.68
																13	0.261	7.5106	32.6	11.93	165.8
avg	100	247.781	100	243.371												14	0.964	7.0408	52.1	19.28	47.36
SD	52.9785	67.3732	24.1397	20.2027												15	1.74	5.836	24.45	43.54	171.2
sem	5.29785	6.73732	2.41397	2.02027												16	2.15	8.2154	33	17.64	142.1
n	10	10	10	10												17	1.72	5.5532	28.1	14.05	71.04
Ttest		<0,0001		<0,0001												18	1.03	7.4585	26.65	7.393	142.1
																19	0.369	6.742	27.65	17.34	0
								ANOVA summary								20	1.04	8.3758	36.75	14.58	72
	Ext figure 1f							F	32.29							21	1.64	7.0731	28.5	23.63	94.72
	HSMM NAD+ (% control)							P value	<0,0001							22	0.0892	6.4971	27	14.78	47.36
	control	Trig	NA	NR	NMN	NAM		P value summary	****							23	0.293	6.6038	22.6	11.6	71.04
	105.17	162.413	123.94	256.411	267.115	144.25										24	0.124	6.6318	26.05	15.04	47.36
	81.3498	128.986	118.311	218.59	320.218	146.012		Šídák's multiple comparisons test	Adjusted P Value							25	0.258	7.583	35.15	13.37	71.04
	99.6124	183.245	123.724	204.839	276.182	177.045		control vs. trigo	0.0006	A-B						26	0.775	7.462	14.05	25.64	94.72
	121.886	181.974	122.239	204.812	218.979	164.999		control vs. NA	0.454	A-C						27	0.11	6.2219	12.2	20.05	71.04
	103.218	177.776	145.275	198.161	187.41	159.696		control vs. NR	<0,0001	A-D						28	0.269	5.1297	26.5	15.9	94.72
	88.7636	165.545	131.342	256.174	250.181	159.654		control vs. NMN	<0,0001	A-E						29	0.232	6.9174	23.3	15.49	142.1
								control vs. NAM	0.0027	A-F						30	1.42	6.7699	21.3	31.21	142.1
avg	100	166.657	127.472	223.165	253.347	158.609		trigo vs. NA	0.0902	B-C						31	2	6.8818	30.1	23.92	233.9
SD	14.0735	20.3556	9.6927	26.5092	46.3066	12.2299		trigo vs. NR	0.004	B-D						32	0.266	7.1229	28.95	15.81	142.1
sem	2.34559	3.39259	1.61545	4.4182	7.71777	2.03832		trigo vs. NMN	<0,0001	B-E						33	0.997	6.8789	17.9	17.92	0
n	6	6	6	6	6	6		trigo vs. NAM	0.9996	B-F						34	1.73	5.4216	17.1	4.288	0
	a	b	c	d	e	f										35	0.102	7.8715	20.8	26.25	94.72
																36	0.139	5.8236	19.05	15.34	47.36
																37	0.179	6.3387	34.9	24.81	95.68
																38	1.58	6.7806	39.1	36.24	94.72
																39	2.5	7.7779	21.9	10.32	94.72
	Ext figure 1g															40	1.28	5.3284	32.9	18.07	233.9
	Naprt mRNA levels (relative to RPLP0)															41	1.04	7.0772	45.55	14.54	23.68
	HSMM	IM-PTEC	C2C12	HepG2												42	0.328	6.236	31.4	24.62	47.36
	0.000679	0.000353694	0.000125	4.27e-06												43	0.168	8.0549	21.8	15.97	47.36
	0.000618	0.000342005	0.000126	3.84e-06												44	0.391	6.7276	22.35	14.95	94.72
	0.000543	0.000333526	0.000117	4.01e-06												45	1.82	6.5363	39.9	84.68	23.68
	0.000551	0.00028997	0.000135	6.89e-06												46	0.671	5.9384	29.5	28.94	94.72
			0.000125													47	2.1	7.256	35.55	26.4	94.72
			0.000108													48	0.654	6.1299	23.6	25.52	94.72
			0.000146													49	1.095	6.8541	40.1	16.23	47.36
			0.000103													50	0.883	6.2531	33.1	46.25	119.4
			0.000134													51	0.803	6.3147	28.95	14.86	0
			9.04e-05													52	0.106	9.3412	31.7	20.85	94.72
			0.000112													53	0.281	6.3304	28.6	32.18	0
			8.22e-05													54	2.73	6.0218	28.25	11.15	47.36
																55	0.123	7.5118	28	29.94	94.72
avg	0.00059775	0.000329799	0.000116967	4.7525e-06												56	0.387	5.8802	19.1	12.92	94.72
SD	6.37567e-05	2.78101e-05	1.87897e-05	1.43593e-06												57	1.3	6.7165	33.15	16.78	47.36
sem	1.59392e-05	6.95251e-06	1.56581e-06	3.58982e-07												58	0.994	6.5693	42.65	16.37	142.1
n	4	4	12	4												59	2.56	8.5512	37.25	17.78	65.36
																60	0.253	5.9691	13.15	19.51	47.36
																61	1.27	7.4312	33.05	31.37	124.5
	Ext figure 1h						ANOVA summary									62	1.9	8.1002	29.45	18.42	119.4
	HepG2 NAD+ (% control)						F	39.04								63	1.08	7.4945	26.25	19.15	0
	control	Trig	NA	NR	NAM		P value	<0,0001								64	0.54	5.7382	20.65	11.54	94.72
	115.029	83.5394	100.716	206.376	161.093		P value summary	****								65	0.882	6.8476	31	22.91	142.1
	94.4698	64.0208	99.1542	174.105	131.425											66	0.828	6.5386	27.5	16.25	47.36
	110.605	75.4717	104.619	194.925	123.617		Tukey's multiple comparisons test	Adjusted P Value								67	0.151	5.8316	31.4	19.54	142.1
	108.263	110.085	92.648	213.143	167.599		control vs. Trig	0.9997	A-B							68	9.97	5.0781	29.3	14.85	71.04
	75.2114	119.974	129.863	247.495	156.148		control vs. NA	0.5105	A-C							69	0.783	5.8365	29.65	32.9	47.36
	96.2915	114.249	146.779	252.18	135.329		control vs. NR	<0,0001	A-D							70	0.932	8.0842	37.7	43.36	47.36
	94.4698	111.126	117.371	175.927	125.699		control vs. NAM	0.0013	A-E							71	1.89	7.4849	38.75	21.53	47.36
	105.66	105.921	141.314	204.034	153.286		Trig vs. NA	0.398	B-C							72	0.654	7.4619	23.25	17.83	94.72
							Trig vs. NR	<0,0001	B-D							73	0.121	5.003	NA	27.82	0
avg	100	98.0481	116.558	208.523	144.275		Trig vs. NAM	0.0007	B-E							74	0.644	6.9097	25.45	26.31	0
SD	12.6945	20.699	20.6051	29.0389	17.1796		NA vs. NR	<0,0001	C-D							75	0.834	6.6067	23	13.48	0
sem	1.58681	2.58737	2.57564	3.62986	2.14746		NA vs. NAM	0.0795	C-E							76	1.23	6.7959	30.6	19.21	47.36
n	8	8	8	8	8		NR vs. NAM	<0,0001	D-E							77	0.232	6.956	29.75	13.52	47.36
	a	b	c	d	e											78	1.52	6.5583	35.8	33.47	142.1
																79	0.887	5.9572	26.9	21.31	94.72
	C2C12 NAD+ (% control)						ANOVA summary									80	1.65	9.061	30.8	24.95	47.36
	control	Trig	NA	NR	NAM		F	150.9								81	0.624	6.954	29.85	19.62	94.72
	84.7879	68.8877	73.5686	166.938	97.1394		P value	<0,0001								82	2.35	7.372	24.15	14.73	142.1
	81.3141	64.6009	73.1827	155.938	81.7515		P value summary	****								83	1.68	7.3525	24.75	11.1	94.72
	102.929	91.7742	94.103	201.239	112.27											84	0.448	6.6193	23.1	12.35	142.1
	99.97	84.1317	91.0023	188.451	99.2237		Tukey's multiple comparisons test	Adjusted P Value								85	1.31	6.4543	34.85	23.6	189.4
	93.3696	90.2174	91.993	188.052	112.965		control vs. Trig	0.0753	A-B							86	0.336	6.7328	37.65	14.91	94.72
	100.382	86.0102	90.8093	184.089	93.2796		control vs. NA	0.341	A-C							87	0.35	8.5212	27.35	16.09	0
	103.058	96.4061	95.8013	205.936	132.714		control vs. NR	<0,0001	A-D							88	0.934	NA	32.1	21.15	71.04
	112.777	93.5369	95.068	204.16	114.457		control vs. NAM	0.3474	A-E							89	0.168	8.139	42.9	25.46	119.4
	103.894	97.1266	95.6984	195.977	126.011		Trig vs. NA	0.9379	B-C							90	0.729	6.9446	20.35	26.95	47.36
	116.199	90.7192	93.8457	202.243	112.772		Trig vs. NR	<0,0001	B-D							91	1.29	6.209	32.05	30.62	23.68
	98.4003	91.2725	95.0937	195.604	119.488		Trig vs. NAM	0.0003	B-E							92	1.06	NA	31.05	8.582	94.72
	102.698	90.3332	99.7641	185.569	106.892		NA vs. NR	<0,0001	C-D							93	0.809	6.9179	41.55	27.92	0
							NA vs. NAM	0.0038	C-E							94	0.623	6.9557	28.95	18.52	94.72
avg	99.9815	87.0847	90.8275	189.516	109.08		NR vs. NAM	<0,0001	D-E							95	0.306	6.5025	32.6	17.97	142.1
SD	9.96935	10.2203	8.50105	15.2192	14.3413											96	1.27	7.0984	32.4	16.23	47.36
sem	0.830779	0.851688	0.708421	1.26826	1.19511											97	0.0601	5.7162	21.8	28.49	94.72
n	12	12	12	12	12											98	0.387	6.0823	26.9	23.77	142.1
	a	b	c	d	e											99	1.69	7.2863	34.9	27.59	94.72
																100	1.79	5.7881	15.7	6.042	47.36
	IM-PTEC NAD+ (% control)						ANOVA summary									101	0.0726	7.8422	32.45	17.72	23.68
	control	Trig	NA	NR	NAM		F	8.355								102	0.375	5.0792	30.1	20.51	94.72
	97.6049	125.659	131.752	150.637	113.202		P value	<0,0001								103	1.8	5.839	21.2	16.83	47.36
	99.2379	113.558	117.076	131.501	119.441		P value summary	****								104	0.218	6.9601	22.15	14.58	94.72
	90.675	126.874	116.217	127.272	110.816											105	2.75	7.2004	33.25	11.78	47.36
	94.6319	117.997	119.672	143.372	153.128		Tukey's multiple comparisons test	Adjusted P Value								106	1.23	7.1106	35.1	28.39	142.1
	107.675	116.51	116.448	112.763	119.902		control vs. Trig	0.0006	A-B							107	1.06	4.9398	23.7	12.97	94.72
	96.914	113.056	107.591	143.246	138.891		control vs. NA	0.0022	A-C							108	4.01	7.0074	33.95	20.12	94.72
	111.925	118.688	127.586	129.637	130.935		control vs. NR	0.0002	A-D							109	0.523	5.6957	29.15	15.13	47.36
	110.439	140.943	140.985	96.0765	131.94		control vs. NAM	0.0001	A-E							110	0.321	5.9156	12.2	13.28	71.04
	92.8524	119.211	128.612	126.183	127.251		Trig vs. NA	0.9943	B-C							111	0.496	7.2165	30.85	27.36	189.4
	98.0446	168.118	130.768	121.43	145.402		Trig vs. NR	0.9963	B-D							112	1.03	7.2924	23.6	19.97	47.36
							Trig vs. NAM	0.9863	B-E							113	0.392	7.6946	31.6	20.95	47.36
avg	100.266	126.106	122.773	125.72	130.856		NA vs. NR	0.9401	C-D							114	0.135	6.3577	20.85	9.578	281.3
SD	7.82816	17.9371	10.0523	14.7273	13.4084		NA vs. NAM	0.8923	C-E							115	0.378	6.5402	30.6	22.36	278.4
sem	0.869796	1.99301	1.11692	1.63637	1.48982		NR vs. NAM	0.9999	D-E							116	0.295	6.9484	38	22.8	94.72
n	9	9	9	9	9											117	1.07	7.42	23.5	9.442	189.4
	a	b	c	d	e											118	0.32	6.8266	35.45	27.36	47.36
																119	2.72	7.1264	25.15	21.64	120.3
																120	0.762	7.6309	50	23.47	94.72
	Ext figure 1i															121	0.213	6.634	35.05	25.68	47.36
	Stability in human serum (% initial)															122	4.85	6.6893	34.35	21.04	72
time (h)	0			2			24			48						123	0.386	6.0292	28.5	20.24	94.72
	Trig	NR	NMN	Trig	NR	NMN	Trig	NR	NMN	Trig	NR	NMN				124	0.349	7.1104	38.5	21.68	47.36
	94.1373	81.3115	111.46	105.557	69.964	89.5561	98.7888	0.165643	0.954126	93.8642	0.053543	0.500784				125	1.49	7.2641	33.2	15.33	59.68
	103.466	101.264	100.887	96.6958	73.8714	71.158	103.636	0.065168	0.904221	93.4844	0.060813	0.727372				126	0.679	7.3266	30.2	19.52	27.68
	102.397	117.424	87.6522	109.234	83.4069	80.2219	102.325	0.237892	0.981652	96.6356	0.056665	0.591305				127	0.173	7.6687	37.2	11.43	0
																128	0.987	6.42	22	18.21	94.72
avg	100	100	100	103.829	75.7474	80.312	101.583	0.156234	0.946666	94.6614	0.057007	0.606487				129	2.47	7.3295	43.9	32.95	94.72
SD	5.1053	18.0896	11.9289	6.44503	6.91502	9.19941	2.50708	0.0867455	0.0392508	1.72026	0.00364705	0.114054				130	1.55	5.7905	30.8	25.5	142.1
sem	1.70177	6.02987	3.97631	2.14834	2.30501	3.06647	0.835694	0.0289152	0.0130836	0.573422	0.00121568	0.0380181				131	0.243	6.4823	31.8	10.16	47.36
n	3	3	3	3	3	3	3	3	3	3	3	3				132	0.799	8.8574	31.9	18.2	94.72
																133	1.15	6.7942	25.6	20.47	47.36
	ANOVA table	SS	DF	MS	F (DFn, DFd)	P value			Šídák's multiple comparisons test	Summary	Adjusted P Value					134	0.376	6.5004	37.35	8.732	94.72
	Interaction	15106	6	2518	F (6, 24) = 44,50	P<0,0001		0	Trigonelline vs. NR	ns	>0,9999					135	0.453	7.0674	21.5	13.54	0
	Time	33570	3	11190	F (3, 24) = 197,8	P<0,0001			Trigonelline vs. NMN	ns	>0,9999					136	0.633	6.5837	27.5	15.37	47.36
	Compound	24469	2	12234	F (2, 24) = 216,3	P<0,0001			NR vs. NMN	ns	>0,9999					137	0.776	8.4332	31.35	22.26	47.36
	Residual	1358	24	56.57				2	Trigonelline vs. NR	***	0.0004					138	0.128	6.9443	31.95	14.27	142.1
									Trigonelline vs. NMN	**	0.0024					139	1.3	6.5094	21.35	27.57	72
									NR vs. NMN	ns	0.8465					140	0.5425	7.7616	36	17.52	23.68
								24	Trigonelline vs. NR	****	<0,0001					141	1.79	6.9503	43.45	28.21	118.4
									Trigonelline vs. NMN	****	<0,0001					142	0.314	6.6756	35.7	29.61	94.72
									NR vs. NMN	ns	0.999					143	0.665	6.0707	31.2	12.67	23.68
								72	Trigonelline vs. NR	****	<0,0001					144	2.57	8.0787	37.75	25.19	0
									Trigonelline vs. NMN	****	<0,0001					145	0.301	6.8634	25.25	17.55	144
									NR vs. NMN	ns	0.9996					146	0.135	NA	24.35	16.49	94.72
																147	0.271	7.1654	29.8	11.82	142.1
																148	2.015	5.7717	12.7	20.09	71.04
																149	0.579	7.1983	28.25	8.488	94.72
																150	0.761	5.4347	29.95	18.87	47.36
																151	0.637	7.6617	25.25	33.49	94.72
																152	0.783	6.8504	40.45	23.26	47.36
	NAM fold increase in serum (relative [AU])															153	1.43	7.7244	30.45	18.38	119.4
time (h)	2			24			48									154	2.49	6.6593	43.95	14.52	142.1
	Trig	NR	NMN	Trig	NR	NMN	Trig	NR	NMN							155	0.661	7.2617	32.55	16.24	94.72
	0	4.47669	2.28714	0	12.7683	12.3033	0	12.3917	13.0289							156	0.158	6.772	35.2	22.1	118.4
	0	4.76827	2.24773	1	11.3081	15.0178	0	13.1104	15.6153							157	0.624	6.8919	30.45	NA	NA
	0	4.62316	2.4101	0	11.5609	13.5923	0	11.1158	12.9802							158	1.08	6.1525	20.55	19.82	0
																159	0.771	5.8317	30.25	21.54	94.72
avg	0	4.62271	2.31499	0.333333	11.8791	13.6378	0	12.206	13.8748							160	0.606	7.9229	37.15	9.81	23.68
SD	0	0.14579	0.0846906	0.57735	0.78035	1.35782	0	1.01019	1.50754							161	0.472	8.2275	34.95	17.6	72
sem	0	0.0485967	0.0282302	0.19245	0.260117	0.452606	0	0.336729	0.502512							162	0.497	6.3578	38.05	18.99	47.36
n	3	3	3	3	3	3	3	3	3							163	0.776	6.8248	21.8	18.14	47.36
																164	1.79	7.0046	30.95	26.76	0
																165	0.445	6.827	23.4	12.73	23.68
	ANOVA table	SS	DF	MS	F (DFn, DFd)	P value			Šídák's multiple comparisons test	Adjusted P Value						166	2.23	7.1463	24.3	13.2	100.2
	Interaction	131	4	32.75	F (4, 18) = 48,25	P<0,0001		2	Trigonelline vs. NR	<0,0001						167	0.686	6.6057	39.6	19.82	119.4
	Time	241.4	2	120.7	F (2, 18) = 177,9	P<0,0001			Trigonelline vs. NMN	0.0087						168	0.357	6.6184	36.2	12.39	59.2
	Compound	558.8	2	279.4	F (2, 18) = 411,7	P<0,0001			NR vs. NMN	0.0089						169	0.744	6.2285	16.7	15.6	0
	Residual	12.22	18	0.6786				24	Trigonelline vs. NR	<0,0001						170	0.4785	5.3955	11.95	8.904	106.6
									Trigonelline vs. NMN	<0,0001						171	2.1	7.0194	33.7	23.79	47.36
									NR vs. NMN	0.0517						172	1.04	5.7553	18.8	12.13	47.36
								72	Trigonelline vs. NR	<0,0001						173	0.393	5.9728	15.7	18.1	47.36
									Trigonelline vs. NMN	<0,0001						174	2.1	6.0929	26.8	25.87	94.72
									NR vs. NMN	0.068						175	0.687	8.0132	36.65	14.94	47.36
																176	0.221	6.2458	14.8	7.81	94.72
																177	0.399	7.1514	34	27.02	0
																178	1.07	6.1372	43.3	15.69	94.72
																179	0.882	7.3185	30.9	19.83	94.72
																180	0.148	5.7561	15.1	14.63	94.72
																181	0.527	7.2005	29.8	11.09	94.72
	Ext figure 1j															182	0.882	6.1442	39.6	14.61	0
	increase in NAD+ (% vs untreated)															183	0.933	7.4356	23.45	21.52	94.72
	Control		Sarcopenic													184	0.849	7.2699	35.65	25.93	331.5
	10.417		11.673													185	1.59	6.4723	15.95	40.44	47.36
	21.1259		27.3298													186	0.624	5.2427	NA	16.33	94.72
	15.8236		14.2157
avg	15.7888		17.7395
SD	5.35456		8.40216
sem	1.78485		2.80072
n	3		3
Ttest			0.7516
	Ext figure 1k-l
	SHMT2	Trig	GripStrength	ALMI	Sarcopenia
	3.48316	0.929	40.9	7.06	no
	2.98111	1.6	29.5	7.09	no
	3.41494	0.831	25.9	6.71	yes
	3.88062	1.56	26.6	7.33	no
	3.60957	2.22	43.6	7.43	no
	3.74599	2.87	22.6	6.61	yes
	3.39126	1.31	24.9	6.71	yes
	3.5428	1.28	31.6	7.33	no
	3.59471	2.58	26.6	7.55	no
	3.2512	0.93	24.8	5.41	yes
	3.58777	0.685	25.8	5.59	yes
	3.40814	0.297	26.6	7.21	no
	3.25131	1.56	34	7	no
	3.65722	1.3	25	6.21	yes
	3.44484	1.58	24.9	6.61	yes
	3.83959	3.29	39.5	8.69	no
	3.89411	1.56	45.4	7.69	no
	3.65075	0.771	24	6.79	yes
	3.7004	0.675	32	7.2	no
	3.69347	3.9	40.7	7.92	no
	3.47182	0.527	25.8	5.73	yes
	3.54564	0.977	30.5	7.39	no
	3.59854	2.94	36.3	7.62	no
	3.38338	0.803	28.9	6.44	yes
	3.35578	1.36	37.5	7.26	no
	3.50967	1.38	42.8	7.7	no
	3.14187	0.493	25.5	5.24	yes
	3.70533	0.902	35.7	7.26	no
	3.73875	0.82	32	6.19	yes
	3.52156	1.3	19.6	6.2	yes
	3.64984	2.86	29	7	no
	3.19015	2.03	22.7	6.57	yes
	3.23382	0.424	23.2	6.31	yes
	3.53971	1.41	38.2	7.49	no
	3.45991	0.984	26.5	6.08	yes
	3.46696	1.05	23.4	6.19	yes
	3.38122	0.367	35.2	7.08	no
	3.56601	0.185	22.1	6.26	yes
	3.64378	1.67	25.6	5.47	yes
