# Supplementary material for: Trigonelline is an NAD+ precursor that improves muscle function during ageing and is reduced in human sarcopenia
Source: Nat Metab. 2024 Mar 19;6(3):433–47. doi: 10.1038/s42255-024-00997-x (PMC10963276; doi:10.1038/s42255-024-00997-x)
Supplement: Supplementary file 7 — Individual values and statistics. [file 42255_2024_997_MOESM7_ESM.xlsx]

## Sheet: Extended data Figure 2
	Ext figure 2a
	Trigonelline (nmol/g)				ANOVA summary
	Liver				F	38.83
	control	Trig (2h)	Trig (o/n)		P value	0.0004
	40.3138	1626.86	97.3728		P value summary	***
	<LOQ	2677.86	94.5766
	<LOQ	1848.3	113.349
	<LOQ	1895.33	119.631		Šídák's multiple comparisons test	Adjusted P Value
					Control vs. Trig 2h	0.0048	A-B
avg	40.3138	2012.09	106.232		Control vs. Trig o/n	0.9974	A-C
SD	#DIV/0!	459.025	12.1725		Trig 2h vs. Trig o/n	0.0005	B-C
sem	#DIV/0!	114.756	3.04313
n	4	4	4		<LOQ	25
	a	b	c
	Trigonelline (nmol/g)
	Gastrocnemius
	control	Trig (2h)	Trig (o/n)
	<LOQ	55.4125	<LOQ
	<LOQ	132.783	<LOQ
	<LOQ	197.317	<LOQ
	<LOQ	293.206	<LOQ
	<LOQ	43.6139	<LOQ
avg	<LOQ	144.466	<LOQ
SD	#DIV/0!	103.869	#DIV/0!
sem	#DIV/0!	20.7737	#DIV/0!		<LOQ	25
n	5	5	5
	a	b	c
	Trigonelline (nmol/g)				ANOVA summary
	Kidney				F	8.794
	control	Trig (2h)	Trig (o/n)		P value	0.0123
	<LOQ	3294.16	74.4355		P value summary	*
	<LOQ	1109.58	282.363
	<LOQ	1173.85	73.0619
	<LOQ	1978.62	200.472		Šídák's multiple comparisons test	Adjusted P Value
	24.5917	>ULOQ	84.2569		control vs. trig	0.1108	A-B
					control vs. trig o/n	0.9984	A-C
avg	24.5917	1889.05	142.918		trig vs. trig o/n	0.0157	B-C
SD	#DIV/0!	1016.77	94.5626
sem	#DIV/0!	203.353	18.9125		<LOQ	25
n	5	5	5		>ULOQ	2550
	a	b	c
	Trigonelline (mmol/L)				ANOVA summary
	Plasma				F	16.54
	control	Trig (2h)	Trig (o/n)		P value	0.0004
	<LLOQ	0.224959	0.0210349		P value summary	***
	<LLOQ	0.402986	0.0246081
	<LLOQ	0.082971	0.0115919		Šídák's multiple comparisons test	Adjusted P Value
	<LLOQ	0.303241	0.038641		control vs. Trig (2h)	0.0009	A-B
	0.0370049	0.47093	0.0175555		control vs. Trig (o/n)	0.999	A-C
					Trig (2h) vs. Trig (o/n)	0.0011	B-C
avg	0.0370049	0.297017	0.0226863
SD	#DIV/0!	0.152087	0.010129
sem	#DIV/0!	0.0304174	0.00202579		LLOQ	10 uM
n	5	5	5
	a	b	c
	Trigonelline (mmol/L)				ANOVA summary
	Urine				F	587.8
	control	Trig (2h)	Trig (o/n)		P value	<0,0001
	0.376151	>ULOQ	>ULOQ		P value summary	****
	0.0723097	>ULOQ	1.15436
	0.409463	>ULOQ	1.95983		Šídák's multiple comparisons test	Adjusted P Value
	0.623615	>ULOQ	2.14676		control vs. trig	<0,0001	A-B
	0.326849	>ULOQ	0.989031		control vs. trig o/n	0.0005	A-C
					trig vs. trig o/n	<0,0001	B-C
avg	0.361677	#DIV/0!	1.56249
SD	0.197516	#DIV/0!	0.57581
sem	0.0395033	#DIV/0!	0.143953		ULOQ	1000 uM
n	5	0	4
	a	b	c
	Ext figure 2b				ANOVA summary
	NAD+ levels (% control)				F	7.678
	Liver				P value	0.0071
	control	Trig (2h)	Trig (o/n)		P value summary	**
	63.0924	189.277	130.036
	140.699	187.204	112.559		Šídák's multiple comparisons test	Adjusted P Value
	127.962	188.092	151.363		control vs. Trig (2h)	0.0061	A-B
	114.929	119.076	150.77		control vs. Trig (o/n)	0.2277	A-C
	53.3175	209.716	145.438		Trig (2h) vs. Trig (o/n)	0.1848	B-C
avg	100	178.673	138.033
SD	39.3782	34.6028	16.6405
sem	7.87565	6.92056	3.3281
n	5	5	5
	a	b	c
	NAD+ levels (% control)				ANOVA summary
	Gastro				F	10.59
	control	Trig (2h)	Trig (o/n)		P value	0.0022
	126.122	138.584	137.587		P value summary	**
	102.692	124.626	143.071
	86.7398	128.614	114.656		Šídák's multiple comparisons test	Adjusted P Value
	87.2383	133.599	130.608		control vs. Trig (2h)	0.0046	A-B
	97.2084	128.116	120.638		control vs. Trig (o/n)	0.0064	A-C
					Trig (2h) vs. Trig (o/n)	0.9971	B-C
avg	100	130.708	129.312
SD	16.094	5.44259	11.7207
sem	3.21881	1.08852	2.34414
n	5	5	5
	a	b	c
	NAD+ levels (% control)				ANOVA summary
	Kidney				F	3.389
	control	Trig (2h)	Trig (o/n)		P value	0.0681
	95.7447	248.936	93.617		P value summary	ns
	71.4894	210.638	237.447
	100.426	237.872	271.915		Uncorrected Fisher's LSD	Adjusted P Value
	160	187.66	84.6809		control vs. Trig (2h)	0.0235	A-B
	72.3404	125.532	104.255		control vs. Trig (o/n)	0.1638	A-C
					Trig (2h) vs. Trig (o/n)	0.2883	B-C
avg	100	202.128	158.383
SD	36.0423	49.0341	89.0183
sem	7.20847	9.80683	17.8037
n	5	5	5
	a	b	c
	Ext figure 2c
	NAD+ (relative abundance)
	Liver
	NAD M0			NAD M+1
	control	Trig (2h)	Trig (o/n)	control	Trig (2h)	Trig (o/n)
	0.761727	0.68614	0.716721	0.185974	0.24714	0.222315
	0.760442	0.615079	0.693081	0.189872	0.30043	0.2407
	0.76176	0.642826	0.693822	0.188149	0.278048	0.241154
	0.761279	0.623659	0.710339	0.188764	0.29302	0.228102
	0.764049	0.626442	0.685237	0.186409	0.291517	0.245627
avg	0.761851	0.638829	0.69984	0.187834	0.282031	0.23558
SD	0.00133866	0.028293	0.013137	0.00162844	0.0211097	0.00987573
sem	0.000267732	0.0056586	0.00262741	0.000325687	0.00422195	0.00197515
n	5	5	5	5	5	5
Ttest					<0.0001	<0.0001
	NAD+ (relative abundance)
	Gastrocnemius
	NAD M0			NAD M+1
	control	Trig (2h)	Trig (o/n)	control	Trig (2h)	Trig (o/n)
	0.762997	0.757845	0.754648	0.191334	0.192549	0.195998
	0.767701	0.76108	0.754098	0.188088	0.186954	0.195979
	0.772824	0.756877	0.754547	0.183655	0.194324	0.194703
	0.764006	0.758168	0.754783	0.190774	0.192013	0.192879
		0.764049	0.745419		0.188847	0.199991
avg	0.766882	0.759604	0.752699	0.188463	0.190937	0.19591
SD	0.00444745	0.00293797	0.00407796	0.00350443	0.00297731	0.00261323
sem	0.00111186	0.000587593	0.000815591	0.000876108	0.000595462	0.000522646
n	4	5	5	4	5	5
Ttest					0.2675	0.0063
	NAD+ (relative abundance)
	Whole blood
	NAD M0			NAD M+1
	control	Trig (2h)	Trig (o/n)	control	Trig (2h)	Trig (o/n)
	0.761311	0.762531	0.741953	0.18953	0.187743	0.204319
	0.765034	0.758976	0.749801	0.18595	0.191429	0.19523
	0.765617	0.755511	0.738939	0.184632	0.193138	0.20724
	0.76586	0.75944	0.746199	0.185409	0.192281	0.201913
	0.768796	0.758366	0.741488	0.182359	0.189568	0.205123
avg	0.765324	0.758965	0.743676	0.185576	0.190832	0.202765
SD	0.00267449	0.00251138	0.00430339	0.0025999	0.00217457	0.00462354
sem	0.000534899	0.000502277	0.000860678	0.00051998	0.000434915	0.000924707
n	5	5	5	5	5	5
Ttest					0.01	0.0001
	Ext figure 2d					Ext figure 2e
	mRNA levels (relative units)					HSMM NAD+ (% control)
	scramble	NAPRT shRNA				Control	NA	control	NA
	0.612498	0.064232				89.5823	131.345	81.6248	103.173
	1.36867	0.067348				92.4076	119.029	104.183	104.085
	1.19288	0.082819				88.535	119.224	98.1363	103.126
						119.727	150.863	112.209	112.714
avg	1.05802	0.0714663				113.963	136.208	100.785	111.43
SD	0.395715	0.00995438				95.785	130.249	103.062	110.796
sem	0.131905	0.00331813
n	3	3			avg	100	131.153	100	107.554
Ttest		0.0063	One-tail		SD	13.4128	11.8674	10.1751	4.53859
					sem	2.23546	1.9779	1.69585	0.756432
					n	6	6	6	6
					Ttest		0.0017		0.1278
	Ext figure 2f								ANOVA summary
	HSMM NAD+ (% control)								F	59.97
	untreated			FK866 (100nM)					P value	<0,0001
	control	Trig	NR	control	Trig	NR			P value summary	****
	102.564	124.27	269.161	47.2313	138.692	282.229
	93.5475	141.035	232.606	35.9695	113.497	187.059			Šídák's multiple comparisons test	Adjusted P Value
	112.911	110.617	155.567	24.0244	102.613	255.764			control vs. Trig	0.024	A-B
	93.4011	140.84	210.607	23.3411	127.968	212.413			control vs. NR	<0,0001	A-C
	94.3772	160.594	218.611	26.6599	111.203	213.975			control vs. Trig	<0,0001	D-E
	103.199	174.381	212.266	26.3182	123.099	247.516			control vs. NR	<0,0001	D-F
									control vs. control	0.0001	A-D
avg	100	141.956	216.47	30.5907	119.512	233.159
SD	7.7498	23.2196	36.8851	9.32973	12.985	34.7812
sem	1.29163	3.86994	6.14752	1.55496	2.16417	5.79687
n	6	6	6	6	6	6
	Ext figure 2g
	HSMM NAD+ (% control)								ANOVA summary
		FK866							F	143.3
					2OHNA				P value	<0,0001
	Control	Control	Trig	NR	Control	Trig	NR		P value summary	****
	97.2004	30.266	122.204	177.708	40.9998	35.7731	159.83
	96.1062	31.6948	114.472	190.811	31.3331	48.5776	208.544		Šídák's multiple comparisons test	Adjusted P Value
	77.8851	29.7235	100.067	154.432	38.3864	40.5657	198.461		Control vs. Control	<0,0001	A-B
	93.8817	53.5059	133.227	209.077	50.151	52.3665	211.953		Control vs. Trig	0.0071	A-C
	91.0332	35.3752	93.0136	143.617	41.5514	30.9081	195.811		Control vs. NR	<0,0001	A-D
	108.242	45.3584	154.667	216.836	55.7213	49.518	200.242		Control vs. Trig	<0,0001	B-C
	108.052	33.0512	127.882	152.723	43.4504	43.4956	178.585		Control vs. NR	<0,0001	B-D
	108.893	40.4029	142.604	237.254	45.5483	48.7946	194.536		Control vs. Trig	>0,9999	E-F
	96.6668	38.8114	157.389	222.298	36.1438	34.9502	165.084		Control vs. NR	<0,0001	E-G
	122.041	42.944	134.529	211.482	60.6044	50.6845	217.541		Trig vs. NR	<0,0001	F-G
avg	100	38.1133	128.005	191.624	44.389	43.5634	193.059
SD	12.1958	7.63599	21.2889	32.9194	8.94923	7.6026	19.3875
sem	1.21958	0.763599	2.12889	3.29194	0.894923	0.76026	1.93875
n	10	10	10	10	10	10	10
	a	b	c	d	e	f	g
	Ext figure 2h									ANOVA summary
	Trigeonlline (AU)									F	268.3
			2OHNA							P value	<0,0001
					FK866					P value summary	****
	Control	Trig	Control	Trig	Control	Trig	Control	Trig
	0.925	246.271	4.842	217.089	1.307	273.797	5.589	216.261
	0.956	188.779	4.906	221.134	0.867	256.873	6.554	225.122		Šídák's multiple comparisons test	Adjusted P Value
	0.956	193.131	5.495	197.982	1.028	276.207	5.976	227.522		Control vs. Control	0.9998	A-C
										Control vs. Control	>0,9999	A-E
avg	0.945667	209.394	5.081	212.068	1.06733	268.959	6.03967	222.968		Control vs. Control	0.9991	A-G
SD	0.0178979	32.0108	0.35996	12.3656	0.222622	10.5359	0.48564	5.93138		Control vs. Trig	<0,0001	A-B
sem	0.00596595	10.6703	0.119987	4.12188	0.0742072	3.51197	0.16188	1.97713		Control vs. Trig	<0,0001	C-D
n	3	3	3	3	3	3	3	3		Control vs. Trig	<0,0001	E-F
	a	b	c	d	e	f	g	h		Control vs. Trig	<0,0001	G-H
	Ext figure 2i									ANOVA summary
	NAM (AU)									F	1.305
			2OHNA							P value	0.3094
					FK866					P value summary	ns
	Control	Trig	Control	Trig	Control	Trig	Control	Trig
	1.987	2.46	2.015	2.076	2.218	2.352	1.96	1.803
	2.457	2.109	5.299	1.735	1.625	2.667	2.231	1.796		Šídák's multiple comparisons test	Adjusted P Value
	2.04	2.061	2.17	1.772	2.04	2.454	1.822	1.632		Control vs. Control	0.4939	A-C
										Control vs. Control	0.9999	A-E
avg	2.16133	2.21	3.16133	1.861	1.961	2.491	2.00433	1.74367		Control vs. Control	>0,9999	A-G
SD	0.257422	0.217833	1.8529	0.187112	0.304291	0.160726	0.208073	0.0967695		Control vs. Trig	>0,9999	A-B
sem	0.0858075	0.0726108	0.617632	0.0623708	0.10143	0.0535755	0.0693576	0.0322565		Control vs. Trig	0.2124	C-D
n	3	3	3	3	3	3	3	3		Control vs. Trig	0.9547	E-F
	a	b	c	d	e	f	g	h		Control vs. Trig	0.9993	G-H
	Ext figure 2k
	Trigonelline (AU)
	Liver
	WT	WT + trig	Naprt KO + Trig
	69357.1	5861830	4803191
	66806.8	5983183	5728557
	117149	5894308	6060487
	94069.1	7176719	5517494
	103400	6648852
	99493.9	6101804
avg	91712.7	6.27778e+06	5.52743e+06		WT + trig	Naprt KO + Trig
SD	19848.3	526043	532047		P-value	0.059
sem	3308.05	87673.8	133012
n	6	6	4
	Ext figure 2k
	Trigonelline (AU)
	Plasma
	WT	WT + trig	Naprt KO + Trig
	40516.2	2399614	1959179
	24480.4	2536309	2836541
	24466.5	3046162	2602183
	25604.5	3610795	3021426
	28514.4	3517029			WT + trig	Naprt KO + Trig
	26852	3155112			P-value	0.1973
avg	28405.7	3.04417e+06	2.60483e+06
SD	6129.61	496054	463363
sem	1021.6	82675.6	115841
n	6	6	4
	Ext figure 2k
	Trigonelline (AU)
	Gastrocnemius
	WT	WT + trig	Naprt KO + Trig
	17042.5	796369	1188300
	10583.6	1109691	1018438
	11775.5	911792	787695
	13986.1	807136	933910
	16946.9	840415			WT + trig	Naprt KO + Trig
	14381.7	877747			P-value	0.332
avg	14119.4	890525	982086
SD	2631.42	115741	167286
sem	438.57	19290.1	41821.6
n	6	6	4
	Ext figure 2l
	Liver																Adjusted P Value	NR	NMN (AU)	NAD+ (AU)	NAM (AU)	mNAM (AU)
	NR (AU)			NMN (AU)			NAD+ (AU)			NAM (AU)			mNAM (AU)				WT vs. WT + trig	0.9891	0.0094	0.0003	0.0617	0.0298
	WT	WT + trig	Naprt KO + Trig	WT	WT + trig	Naprt KO + Trig	WT	WT + trig	Naprt KO + Trig	WT	WT + trig	Naprt KO + Trig	WT	WT + trig	Naprt KO + Trig		WT vs. Naprt KO + Trig	0.5112	0.0193	0.0184	0.0416	0.0035
	15832.5	15613.8	29749.5	2024.43	6302.83	8039.36	67718.3	356120	230531	7228263	7028430	6858127	17710.3	10729.6	24585		WT + trig vs. Naprt KO + Trig	0.3654	>0,9999	0.2948	0.951	0.4308
	27620.6	19777.9	42170.9	3086.72	4085.85	6318.15	66723.3	295265	173876	7351783	7506141	7540619	10675.9	15946.9	22230.8
	14261	30610.3	33404.4	2821.75	3447.22	5388.7	72194.7	140249	178335	7429778	7037951	6996485	11784.5	23331.9	17761.2
	32562.3	30146.3	36936.5	2937.12	7860.87	4361.3	68522	282062	223396	7821647	7075356	6508292	10665.5	20187.2	20712.8
	52601.1	24730.3		3361.38	8829.89		80198.9	375841		8007891	6758831		9451.41	19319.1
	19142.4	31072.3		2816	5617.64		75852.7	168721		7472534	7042814		11355.8	18733.4
avg	27003.3	25325.2	35565.3	2841.23	6024.05	6026.88	71868.3	269710	201535	7.55198e+06	7.07492e+06	6.97588e+06	11940.6	18041.3	21322.4
SD	14390.8	6475.21	5291.73	449.041	2092.19	1561.66	5296.65	96431.4	29563	298895	241007	428897	2935.22	4302.42	2859.1
sem	2398.46	1079.2	1322.93	74.8401	348.698	390.415	882.775	16071.9	7390.74	49815.9	40167.9	107224	489.203	717.07	714.776
n	6	6	4	6	6	4	6	6	4	6	6	4	6	6	4
	Ext figure 2m																Adjusted P Value	NR	NMN (AU)	NAD+ (AU)	NAM (AU)	mNAM (AU)
	Blood																WT vs. WT + trig	0.0404	0.0593	<0,0001	0.0006	0.1447
	NR (AU)			NMN (AU)			NAD+ (AU)			NAM (AU)			mNAM (AU)				WT vs. Naprt KO + Trig	0.0502	0.0018	0.0008	0.0078	0.846
	WT	WT + trig	Naprt KO + Trig	WT	WT + trig	Naprt KO + Trig	WT	WT + trig	Naprt KO + Trig	WT	WT + trig	Naprt KO + Trig	WT	WT + trig	Naprt KO + Trig		WT + trig vs. Naprt KO + Trig	0.98	0.0593	0.4125	0.3087	0.1447
	6099.83	8300.06	16096.1	3929.58	5553.26	5115.27	54553.4	121778	88674.8	468216	334446	307675	1971.79	1671.24	1344.69
	11208.7	16452.3	18217.3	3798.76	5033.46	5744.63	68351.9	110305	125617	497252	340125	419514	2074.84	1729.99	1389.29
	6430.06	17668.8	24985.6	4196.33	5553.41	6466.54	65963.7	136879	140059	451729	334761	329658	1650.49	3089.7	1562.41
	5384.83	10423.5	5260.11	3701.01	4034.43	8095.76	61364.8	111785	115240	476332	372162	475104	1804.32	5788.03	2765.89
	5447.14	17113.2		3807.24	3711.46		60286	112036		470395	342014		1767.12	3020.36
	4394.2	27468.4		3225.34	6286.4		54688.6	172751		537680	391781		2085.84	3450.14
avg	6494.13	16237.7	16139.8	3776.38	5028.74	6355.55	60868.1	127589	117398	483601	352548	382988	1892.4	3124.91	1765.57
SD	2413.44	6720.13	8184	319.567	985.497	1284.81	5667.8	24290	21685.3	30300.6	23804.5	78178.4	178.314	1501.27	673.457
sem	402.24	1120.02	2046	53.2612	164.25	321.202	944.633	4048.33	5421.34	5050.1	3967.42	19544.6	29.719	250.212	168.364
n	6	6	4	6	6	4	6	6	4	6	6	4	6	6	4
	Ext figure 2n
	Gastrocnemius
	NR (AU)			NMN (AU)			NAD+ (AU)			NAM (AU)			mNAM (AU)			NA (AU)			NAMN (AU)				Adjusted P Value	NR	NMN	NAD+	NAM	mNAM	NA	NAMN
	WT	WT + trig	Naprt KO + Trig	WT	WT + trig	Naprt KO + Trig	WT	WT + trig	Naprt KO + Trig	WT	WT + trig	Naprt KO + Trig	WT	WT + trig	Naprt KO + Trig	WT	WT + trig	Naprt KO + Trig	WT	WT + trig	Naprt KO + Trig		WT vs. WT + trig	0.0832	0.2114	0.0002	0.1314	0.892	0.5175	0.3103
	2335.36	2294.66	2036.4	954.368	1247.69	924.796	272830	720870	550149	3802352	3185403	3025881	10645.7	12397.7	7492.54	3298.97	2748.36	3225.99	47.2323	84.6436	21.4818		WT vs. Naprt KO + Trig	0.0832	0.862	0.0003	0.0671	0.0089	0.8014	0.0658
	8818.87	3482.77	2190.48	1258.99	1590.15	1445.72	246086	498744	535092	6029471	4195123	3562210	14114	10101.9	8475.01	3531.4	4414.55	3621.72	106.342	112.529	17.8975		WT + trig vs. Naprt KO + Trig	0.8669	0.2114	0.8093	0.4388	0.0089	0.8014	0.3103
	6419.76	2535.85	2359.67	1157.5	2177.03	1378.55	196388	412286	626998	4375522	4412738	2784118	9399.3	11299.3	7840.85	5949.34	4242.48	5250.96	72.6618	68.6407	21.3875
	6314.37	2406.65	4335.71	1272.08	1363.41	1001.39	166893	438183	470626	4493643	3154157	3760653	10973.2	11278.5	9726.7	3710.09	2801.18	5477.02	101.004	42.4664	43.3326
	3617.7	2453.91		1454.17	1356.01		201232	699163		3686587	2913740		13122	10708.9		12063.3	3710.57		275.675	51.9576
	3928.64	4292.07		1214.11	1360.24		181085	412383		4194479	3969974		10839.1	12668.8		3139.83	3554.25		87.308	60.0364
avg	5239.12	2910.99	2730.56	1218.54	1515.76	1187.61	210752	530272	545716	4.43034e+06	3.63852e+06	3.28322e+06	11515.6	11409.2	8383.77	5282.16	3578.56	4393.92	115.037	70.0457	26.0249
SD	2372.46	802.271	1078.21	163.436	342.81	262.569	40503.8	142930	64233.5	844677	629970	455011	1750.43	979.016	983.332	3478.18	700.178	1135.49	81.5344	25.3295	11.6584
sem	395.41	133.712	269.553	27.2394	57.135	65.6423	6750.63	23821.6	16058.4	140780	104995	113753	291.738	163.169	245.833	579.696	116.696	283.871	13.5891	4.22159	2.91461
n	6	6	4	6	6	4	6	6	4	6	6	4	6	6	4	6	6	4	6	6	4
	Ext figure 2o
	Relative mRNA levels
	Liver						muscle													Liver		Muscle
	Nampt			Nrk1			Nampt			Nrk2			Nrk1						Adjusted P Value	Nampt	Nrk1	Nampt	Nrk2	Nrk1
	WT	WT + trig	Naprt KO + Trig	WT	WT + trig	Naprt KO + Trig	WT	WT + trig	Naprt KO + Trig	WT	WT + trig	Naprt KO + Trig	WT	WT + trig	Naprt KO + Trig				WT vs. WT + trig	0.0017	0.0709	0.7825	0.0212	0.0282
	0.832294	0.315355	0.294252	0.716663	0.314253	0.353465	0.944558	1.10802	1.43196	0.075547	10.7314	12.9425	0.851419	3.13426	3.11164				WT vs. Naprt KO + Trig	0.006	0.0827	0.7284	0.0162	0.0092
	1.67605	0.338109	0.481375	2.2427	0.233159	0.400205	0.772647	0.80534	0.833946	1.58391	6.2929	3.76778	0.887447	1.41203	1.64468				WT + trig vs. Naprt KO + Trig	0.997	0.997	0.5543	0.6836	0.7607
	0.832294	0.396427	0.410248	0.38934	0.286999	0.181683	1.45185	0.499387	0.951369	1.12768	2.04752	3.12434	1.34531	1.10022	2.78529
	0.564638	0.354964	0.349907	0.736964	0.384056	0.318424	0.783544	1.13118	1.03365	0.948579	4.93747	5.40255	1.23787	2.20044	1.92902
	0.867689	0.399124		0.606813	0.38934		0.931753	0.857376		2.01877	2.38435		1.00538	1.87571
	1.22704	0.321996		1.30095	0.582063		1.11565	1.33606		0.24551	6.65184		0.672573	2.42501
avg	1	0.354329	0.383945	0.998905	0.364978	0.313444	1	0.956228	1.06273	1	5.50758	6.3093	1	2.02461	2.36766
SD	0.392908	0.0363503	0.0803904	0.679976	0.121748	0.0940124	0.254485	0.296366	0.259434	0.751221	3.20206	4.52494	0.252111	0.731365	0.693547
sem	0.0654847	0.00605838	0.0200976	0.113329	0.0202914	0.0235031	0.0424142	0.0493943	0.0648585	0.125203	0.533677	1.13123	0.0420186	0.121894	0.173387
n	6	6	4	6	6	4	6	6	4	6	6	4	6	6	4
	Ext figure 2p
	Annexin staining
																										2OHNA
														FK866																								FK866
	time (h)	control						Trig						control						Trig						control						Trig						Control						Trig
	0	7803.55	6811.96	8657.79	6736.58	7261.85	6591.58	5990.67	8077.69	8454.26	7176.14	7101.75	5901.92	6062.49	6400.25	6384.02	7058.38	4313.05	4935.94	5700.24	6930.56	7435.42	5516.99	5001.52	6008.77	7783.88	7595.72	10176.7	5656.57	4633.59	6335.47	5754.22	6556.6	10303.9	6508.74	4903.71	4872.59	7209.79	6890.07	6310.41	5201.92	5633.05	5184.75	7541.82	7217.8	7077.03	6324.24	6734.59	5891.73
	4	9689.65	8751	11430.7	8603.61	10013.8	8703.38	8727.38	10464.5	11400.5	10813.3	9671.53	8347.37	7902.72	7960.62	8536.64	9952.13	7345.98	7053.08	7271.96	9129.69	9780.71	7672.05	7975.14	8975.38	10087.7	10217.7	13120.9	7666.25	6751.54	8212.12	7253.2	8854.35	13229.3	9747.9	7466.51	6655.83	9255.38	9590.87	8537	8227.27	8711.68	6658.43	9382.46	9899.55	10897.1	9263.92	9585.7	8122.93
	8	10913.5	10573.3	13156.2	9893.57	11693.9	10398.3	10450.3	12388.5	13257.3	12212.9	10759.9	9636.15	9377.27	9656.03	9723.95	11351.1	8841.79	8367.77	8565.08	10543.2	11202	8519.59	9229.27	10169.1	12315.1	11798.8	14990.9	8975.25	8281.88	10029.1	9018.04	10111.3	14519.2	10889.4	8805.62	7954.46	11125.8	10671	9908.92	9445.98	10100	8128.35	10872	11123.9	12428.9	11049.9	11215.5	9367.87
	12	12044.8	11680.8	14520.4	10972	13207.9	11723.4	11500.1	14088	14689.6	13258.3	11947.8	10651.5	10073.7	10674.3	10676.8	12472.9	9834.73	9145.49	9276.59	11657.3	12035.7	9374.46	10310.1	11213.4	13714.2	13045	16062.6	9809	9337.79	10906.4	10634.7	11250	15208	12852.2	9634.19	8998.64	12310.5	11524.4	11336.5	10541.6	11051.7	8939.62	12152.5	11867.6	13668.8	12101.6	12473.4	10283.8
	16	13221.2	13154.4	16050.4	12019.9	14302.9	12717.5	13072.6	15682.7	16117.8	14870.7	13214.7	11559.9	11163.3	11699.4	11376.6	13061	10753.1	10218.7	9939.53	12583	13323.9	9849.32	11449.7	12300.7	15060.7	14457.9	17431.1	10732.4	10110.5	12408.9	11937.8	12572.6	15991.7	14674.8	10792.8	10011.7	13513.8	12404.5	12236.5	11568.5	12134.9	9694.57	13440.8	12898.3	14813.2	12884	13332.7	11246
	20	14311.7	14445.8	17864.3	13105.3	15844.7	13843.9	14213.1	17255.7	17966.2	16775	14491.8	12552.9	12035.8	12703.5	12188	13976.4	11841.6	10887.1	11023.7	13474.3	14560.9	10685.6	12691.8	13656.9	16227.7	16024.2	18934	11748.4	11483.4	13507.6	13225.5	13912.9	17357.2	16040.4	12100.1	11115.7	14736.1	13481.1	13131.5	12557.6	12787.8	10255.3	15100	14032	16576.7	13820.4	14364.1	12212.1
	24	15353.7	15900.2	19051.7	14174.3	17247.5	15258.9	15584.4	19542.5	19516.8	18673.9	15845.8	14001.3	13301.3	13811.7	13179.4	14823.1	12978.2	12536.4	12047.4	14573.9	15850.5	11494.7	14097.7	14925.9	17775	17120.6	20449	13107.6	12907.5	14601.7	14807.7	15183.2	18419.5	17982.6	13405.4	11804.7	15818.8	14258.3	14565.9	13576.1	13609.2	11388.9	16169.4	14927.8	17842.4	14838.1	15295.7	13473.9
	28	16333.7	16821.5	20043.1	15313.2	18205.9	16877.9	16711.3	20991.3	21095.5	20299.5	17316	15551.4	14041.5	14547.4	14024.9	15379	14492.5	13449.2	12988.5	15516.9	17348.8	12214.5	15290.4	16249.2	19141.3	18342.2	21551.2	13850	14410.5	15627.2	16127.5	16378.3	19167.4	19328.5	15006.2	12553	16596.1	15075.8	15537.8	14394.9	14113.8	11663.4	17112.2	16162.9	18958.9	15694.7	16329.1	14625.3
	32	17140.7	17961.6	20932.2	15911.7	18644.2	17082.6	18169.2	21845.8	21899.4	20967.2	18222.4	16223.9	14402.9	15407.5	14245.4	16100.4	14934.4	13602.6	14033.5	16479.2	17658.5	13035	15889.7	16875.7	20458.9	19606.2	22468.5	14692.2	14874.1	16216.9	17272.2	17273.2	19852.5	20594.5	15431	12895.5	17235.4	15199.3	16625	14906.4	14292.1	12063.6	17912.7	16526.4	19402	16084.5	16726.2	15155.9
	36	18674.2	19194.9	22069.6	17397.8	20756	18882.8	19525.3	23603.4	23342.1	22837.3	20325	17935.5	15711.6	16350.7	15717.6	16713.4	16060.4	15038.1	15608.6	17589.9	19271.7	14620.5	17343.3	18331.8	21957.1	21052.7	23594.5	15964.7	16332.6	18010.5	18878.7	18802.5	21605.3	22354.7	17063.9	14702.6	18649.1	17127.5	17918.8	16008.5	15341.6	12966	19459	18097.1	20908.4	17232.5	18505.9	16625.9
	40	19170.8	19842.8	22093.9	17570.8	20957.5	19055.9	20250.3	24065	23711.3	23283.3	20370.9	18409.7	16480.2	16919	15481.5	16687.4	16483.6	15334.5	15962.6	18064.7	19223.7	14417.1	17745.9	18740.4	22446.5	21352.7	23392.8	16436	16966.5	18261	19734.6	19254	21705.1	22433.9	16877.7	14758.2	18846.2	17127.4	18311.8	15798.3	15131.7	12913.3	19289	18278	21199.6	17432.3	18407.4	16299.1
	44	20676.7	20996.9	23392.9	19011	22796.8	20489.1	21661.5	25395.5	25322.1	25014.4	21870.9	20107.6	17747.6	17761	16618.5	17969.7	17867.8	16952.1	17279.2	19129.3	20677.6	15789.9	19108.9	19869	23945.9	22614.7	24700.5	17234.5	18354.4	19754	22667.6	20599.3	23585.5	23908.3	18621	16775.3	20020.2	18663.4	19051	16739.6	16137.2	13985.8	20307.7	19488.8	22912.7	18528.9	19918	17462.8
	48	20792	21155	23503.9	19135.7	23001.2	20712.7	22145.9	25715.9	25512.9	24997.5	21982.4	20302.3	17795.6	17752.6	16548.8	18055.7	17656.2	17112.4	17444.5	19675.8	20743.8	16166.6	19311	19693	23688.8	22466.7	24527.8	17627.9	18720.9	19867.4	22880	21058.2	23386.7	24205.9	19084.3	17358.6	19864	18149	19363.9	16555.3	15771.9	13658.4	20813.4	19722.4	22950.5	18665.6	19916.8	17814.4
	52	21510.3	21874.7	24567.2	20361.4	24214.4	22086.2	23157.9	26557.5	26729.5	26237.4	23595	21883.2	18414.7	18336.3	17325.2	18543.8	18544.7	17710.7	18776.6	20578.7	21619.8	16919.4	20347	21066.1	25022.8	23685.5	25691.3	18591.1	20026.2	20793	23820	22231.5	24937.9	25724.8	20870	19016	20844.9	19064.3	20277.9	17437.6	16849.7	14824.5	21820	20874	24041.8	19942.8	21011.5	18815.7
	56	22377.5	22955	25345.7	21584.1	25008	22626.7	23894.3	27448.8	27410.5	27057.1	24771.4	22454.2	18772.9	18872.9	17841.8	19565.7	18978.3	17940.2	19113.1	20955.3	22381	17596.1	21125.3	21580	25861.7	24485.8	26386	19351	20928.7	21273.3	24129	23145.4	25948	26464.2	21537.9	19859.5	21381.3	19778.3	20671.8	18191	17370.4	15126.3	22459.7	21560.4	24739.8	20377.4	21861.2	19791.9
	60	23003.9	23620.6	25737.6	22294.9	25531.3	23327.8	24476.8	27714.4	28225.5	27802.4	25689.9	23178.1	19021.2	19047.8	18099.4	20093.7	19654.5	18371.9	20042.5	21404.8	22640.4	17888.5	21673.7	22481.6	26429.8	24783.1	26878.8	20319.8	21596	22041.2	24512	23885.4	26628.7	27416.6	22571.2	20821	21582.4	19999	20907	18367.8	17795.1	15677.4	23353.4	22305.3	25081.8	20814.2	22517	20198.4
	64	23237.8	25126.8	26006.3	22662	25895.6	23973.6	25242	28331	28643.5	28395.3	26061.4	23515.6	19239.6	19585.4	18615.3	20527.1	20243.7	18384.2	20992.8	21960.6	23271.1	18272	21827.5	22480	26799.8	25188.5	27231.3	21173.4	22577.4	22621.7	25212.9	24314.6	27058.3	27948.8	23067.1	21401.2	21800.9	20242.3	21497.5	18723.2	17938.1	15877.8	23662.2	22753.8	25309.1	20885.1	22910.6	20714.2
	68	23867	25419.5	26263.5	23284.6	26460.7	24417.4	26153.1	28633.7	28837.9	28676.2	26373	23750.8	19315.8	19585.7	18986.1	20421.7	20953	18302	21221.5	22203.5	23572.5	18304.9	22283.5	23141.7	26919.7	25392.2	27126.6	21689.7	22920.4	22772.1	25762.3	24683.4	28412.1	28225.5	23289.4	21442.1	21903.2	20275.9	21388.5	18951.9	18080.3	16134.4	23575.8	22679.3	25500	21031.5	23236.6	20657.1
							p<0.0001						p<0.0001						p<0.0001						p<0.0001						p<0.0001						p<0.0001						p<0.0001						p<0.0001
	Ext figure 2q										Ext figure 2r
	HSMM Complex I activity (pmol/min/104 cells)				ANOVA summary						Trig uM	GPR109a activity (relative to control)
			2OHNA		F	2.134					1000	12.9474	16.0214	16.2935	13.5187
	Control	Trig	Trig		P value	0.136					333.333	2.82751	1.65774	1.41291	3.04514
	31.1485	46.9096	35.077		P value summary	ns					111.111	-2.69489	-0.13772	-2.80371	-1.33469
	37.0541	35.9863	37.1281								37.037	-3.97348	-2.88532	-5.03443	-5.19765
	37.6544	37.8645	45.3215		Šídák's multiple comparisons test	Adjusted P Value					12.3457	-3.70144	-3.56542	-6.36742	-3.51101
	28.1355	38.1243	28.3963		Control vs. Trig	0.3836	A-B				4.11523	-7.45558	-4.70798	-7.31956	-2.66769
	30.9133	37.4085	30.1382		Control vs. Trig	0.9435	A-C				1.37174	-3.51101	-5.90496	-4.7896	-2.7221
	43.0684	53.5284	43.0737		Trig vs. Trig	0.1589	B-C				0.457247	-2.55887	-6.58506	-4.8168	-4.7896
	36.9111	35.658	30.7111								0.152416	-2.55887	0.515175	-7.67321	-5.76894
	47.3384	43.1541	38.4142								0.050805	-5.38808	-4.24552	-5.90496	-3.32058
	35.8915	29.0797	29.1187								NA uM
	33.3593	34.9501	32.6718								50	98.531	93.7431
	29.7594	41.5171	26.6221								16.6667	86.3436	81.3109
											5.55556	63.0298	66.2671
avg	35.5667	39.471	34.243								1.85185	49.5911	42.0012
SD	5.81658	6.59124	6.14366								0.617284	18.4154	27.964
sem	0.52878	0.599204	0.558515								0.205761	6.58165	6.228
n	11	11	11								0.068587	1.03205	-0.0017
	a	b	c								0.022862	-5.27927	-3.18456
											0.007621	-4.89841	-4.1639
	Ext figure 2q										0.00254	-3.04854	-2.7765
	HSMM Complex II activity (pmol/min/104 cells)				ANOVA summary
			2OHNA		F	6.515
	Control	Trig	Trig		P value	0.0045
	37.2824	61.283	39.6175		P value summary	**
	41.6782	46.7913	46.1099
	49.6345	42.7865	53.3745
	32.1597	45.0768	34.8986
	34.2072	50.0557	34.1739		Šídák's multiple comparisons test	Adjusted P Value
	52.7323	69.0104	49.1069		Control vs. Trig	0.0405	A-B
	44.04	45.1066	33.9591		Control vs. Trig	0.791	A-C
	57.255	47.3218	41.6094		Trig vs. Trig	0.0049	B-C
	37.731	48.0195	29.2405
	37.6586	46.0566	31.3735
	32.7805	56.0964	31.4052
avg	41.56	50.6913	38.6244
SD	8.42736	8.11033	8.00989
sem	0.766124	0.737302	0.728172
n	11	11	11
	Ext figure 2q
	HSMM Complex IV activity (pmol/min/104 cells)
			2OHNA		ANOVA summary
	Control	Trig	Trig		F	7.449
	36.7165	49.4869	27.7286		P value	0.0024
	31.9272	46.515	28.0828		P value summary	**
	29.6323	26.7287	37.9718
	27.4993	36.1017	31.2663		Šídák's multiple comparisons test	Adjusted P Value
	19.9554	45.6125	21.5738		Control vs. Trig	0.0442	A-B
	33.7065	44.4532	35.1127		Control vs. Trig	0.5645	A-C
	28.9456	37.7482	28.7016		Trig vs. Trig	0.0021	B-C
	43.0165	28.8255	27.5203
	29.0154	35.5945	12.8858
	23.3553	32.0988	22.522
	37.7085	43.11	28.7852
avg	31.0435	38.7523	27.4683
SD	6.5799	7.61201	6.77309
sem	0.598173	0.692001	0.615736
n	11	11	11
[truncated: 6 more columns]
