# Supplementary material for: Trigonelline is an NAD+ precursor that improves muscle function during ageing and is reduced in human sarcopenia
Source: Nat Metab. 2024 Mar 19;6(3):433–47. doi: 10.1038/s42255-024-00997-x (PMC10963276; doi:10.1038/s42255-024-00997-x)
Supplement: Supplementary file 8 — Individual values and statistics. [file 42255_2024_997_MOESM8_ESM.xlsx]

## Sheet: Extended data Figure 3
	C elegans lifespan experiments
	Ext figure 3a
	Genotype, RNAi, treatment	mean lifespan (days)	variation compared to control (%)	p-values against control	N
	N2, ev, control	14			90
	N2, ev, NR(1mM)	17.1	+22.14	0.0007	90
	Ext figure 3f
	Genotype, RNAi, treatment	mean lifespan (days)	variation compared to control (%)	p-values against control	N
	N2, ev, control	14			90
	N2, ev, trigonelline (1mM)	15.8	+12.85	0.142	90
	Ext figure 3h
	Genotype, RNAi, treatment	mean lifespan (days)	variation compared to control (%)	p-values against control	N
	N2, ev, control	16.7			100
	N2, ev, NA (1mM)	19.5	+16.7%	0.00036	100
	N2, ev, trig (1mM)	19.6	+17.4%	0.00012	100
	N2, nprt-1 RNAi, control	16.2			100
	N2, nprt-1 RNAi,NA(1mM)	17.1			100
	Ext figure 3i
	Genotype, RNAi, treatment	mean lifespan (days)	variation compared to control (%)	p-values against control	N
	N2, ev, control	17.2			100
	N2, ev, NA (1mM)	19.8	+15.1%	0.0002	100
	N2, ev, trig (1mM)	19.7	+14.5%	0.00085	100
	N2, sir-2.1 RNAi, control	16.9			100
	N2, sir-2.1 RNAi,NA(1mM)	17.2			100
	Ext figure 3b								ANOVA summary
	NAD+ content (% control)								F	37.98
	control	Trig	NA	NR	NMN	NAM			P value	<0,0001
	86.7836	129.317	133.363	138.183	187.108	137.885
	93.9257	146.435	114.376	167.811	166.505	134.498
	109.246	140.011	145.366	163.278	197.045	129.446
	112.595	114.448	126.426	170.428	166.85	147.82			Šídák's multiple comparisons test	Adjusted P Value	A-?
	97.6805	123.629	138.738	157.688	184.055	141.108			control vs. Trig	0.0004	B
	99.769	125.851	139.466	162.266	161.28	153.341			control vs. NA	0.0001	C
					197.834				control vs. NR	<0,0001	D
					173.829				control vs. NMN	<0,0001	E
									control vs. NAM	<0,0001	F
avg	100	129.949	132.956	159.942	179.313	140.683
SD	9.60341	11.5797	11.116	11.5493	14.2193	8.76015
sem	1.60057	1.92995	1.85267	1.92488	1.77741	1.46002
n	6	6	6	6	8	6
	Ext figure 3c
	relative mRNA levels (relative fold), N2 worms
	dct-1		pdr-1		pink-1		cco-1		mev-1		cyc-1
	control	NR	control	NR	control	NR	control	NR	control	NR	control	NR
	1	1.3333	1.16541	1.55384	1.09619	1.12311	1.07861	1.58465	1.02515	1.39555	0.930342	1.26649
	0.737135	1.13288	0.859062	1.32027	1.13485	1.03706	1.06376	1.20511	0.990228	1.19402	1.03228	1.00405
	0.78187	1.06437	0.911196	1.24042	0.887304	1.0087	1.01689	1.33716	1.00058	1.34335	0.993666	1.04669
	0.888844	1.27015	1.03586	1.48024	0.974342	1.05519	0.945511	1.1681	1.03228	1.12571	1.14539	1.0216
	1.07549	1.16071	1.25339	1.35269	1.04066	0.977725	1.03826	1.08988	1.0216	1.18168	1.02871	1.11021
	0.724471	1.19334	0.844303	1.39072	0.893475	1.00521	0.873068	1.16003	0.933572	1.12571	0.889356	1.04307
avg	0.867969	1.19246	1.01154	1.3897	1.00447	1.0345	1.00268	1.25749	1.00057	1.22767	1.00329	1.08202
SD	0.145641	0.0967851	0.169731	0.112794	0.103612	0.0510552	0.0787785	0.179837	0.0364626	0.114547	0.089524	0.0972811
sem	0.0242735	0.0161308	0.0282886	0.018799	0.0172686	0.0085092	0.0131298	0.0299729	0.00607711	0.0190911	0.0149207	0.0162135
n	6	6	6	6	6	6	6	6	6	6	6	6
	Pvalue	0.00106592	Pvalue	0.00106594	Pvalue	0.538554	Pvalue	0.00983631	Pvalue	0.000939634	Pvalue	0.175335
	Ext figure 3d
	Oxygen consumption rate (pmol/min/worm count)
Time (minutes)	Control																																		Trig
0.8	2.96918	1.63948	1.45192	1.92297	1.37905	1.08869	1.74126	1.37137	0.699697	1.15135	0.598604	1.3046	2.38299	2.17832	2.62691	3.12738	1.35151	2.82707	3.07438	2.12188	1.169	1.44312	1.52124	0.762873	2.27207	1.12903	1.5433	2.0895	1.18826	1.27401	1.19795	2.55036	1.67566	1.291	5.90443	4.66599	3.21678	2.72064	1.75698	4.93633	4.03637	3.43994	1.47087	2.03023	4.15463	2.08252	3.14678	2.75968	1.76579
8.55	3.00791	1.61773	1.22256	3.14393	1.42332	1.15781	1.95386	2.09296	0.650126	1.49159	1.0455	0.572517	2.04167	2.60129	3.51631	1.87156	1.25209	1.51646	1.23763	2.31874	1.96447	0.891814	1.57836	1.6872	2.24775	1.5533	2.29367	2.51944	2.51944	1.85683	1.93894	1.90667	2.22911	1.86463	4.88895	5.2762	3.02249	2.77889	1.65693	4.99731	2.4177	2.57966	1.66875	2.72655	3.08887	2.1436	3.04986	3.3505	2.34813
16.3167	3.10874	1.87838	1.23948	1.68274	1.94001	1.36989	2.26762	1.7815	0.853918	1.66871	1.27543	0.847382	2.50737	1.76058	2.45856	2.98469	2.61666	2.59477	1.95856	2.0522	1.87213	0.446736	1.85461	1.58016	2.27004	1.06229	1.29767	1.88559	2.90203	1.87581	1.36104	1.61671	2.97061	1.70113	5.0252	6.38943	2.97814	2.30101	2.27138	6.01312	4.45673	3.04402	2.12602	1.65489	4.19956	2.56189	4.23179	2.80658	1.67049
24.0833	3.03053	1.30424	1.81984	2.64708	1.09437		2.02362	1.27865	0.844067	1.21926	0.799254	0.992366	2.44917	2.58111	3.25052	3.15287	2.10039	2.34199	1.97703	1.96761	2.64362	0.905162	1.59356	1.64346	1.90994	1.36407	2.60192	2.62342	2.30361	1.96154	2.26889	1.44519	2.99046	1.70514	3.80863	4.04447	2.4098	3.20015	2.04594	4.16449	3.96438	2.98273	1.64264	2.50555	4.13872	2.50253	3.42018	2.20789	2.27844
31.85	2.83581	1.15597	1.57466	2.67133	1.52618	1.26173	2.16576	1.11625	0.647996	1.37641	1.47866	1.81973	1.84408	1.88511	3.33054	2.67192	1.9433	3.25983	1.54009	1.96167	2.08513	0.946642	1.52757	1.62369	2.0421	1.21533	2.58465	2.50754	1.59628	2.43591	1.41434	1.57182	2.19633	1.26386	4.39775	5.18984	3.33215	2.39691	1.42682	3.82123	3.55265	3.01133	2.49452	2.09489	4.17696	2.1106	2.70276	2.99124	1.87933
39.7833	7.90125	2.02195	3.21126	3.20517	1.46386	1.66378	5.49098	3.18192	0.735381	5.45905	0.73507	2.67327	3.81366	3.2913	5.61836	4.32547	2.52346	3.44404	3.19648	4.86189	5.48478	1.54276	4.9288	3.64829	4.7219	3.09277	6.93294	6.10533	4.50389	4.41772	4.10097	3.9291	5.51826	3.27907	8.88771	7.48022	7.84276	4.70169	5.42695	14.6418	9.91483	9.43883	5.30771	5.5118	10.5241	5.16158	5.42499	4.21225	6.37863
47.5333	7.49862	1.87269	3.06105	3.35928	1.67816	2.21037	4.76498	2.83379	0.831536	4.63475	1.08496	2.53042	3.69342	3.38532	5.45623	4.3074	2.51436	3.21955	3.68865	5.92655	5.07602	1.62353	4.46578	4.0567	4.91504	2.69483	6.47773	6.0074	4.22146	4.44399	4.24459	3.96698	4.43033	3.62016	11.0143	8.87451	7.40824	5.35055	5.28945	11.7313	8.70024	8.03088	4.94204	5.52437	10.7075	5.4833	5.76348	4.53422	6.42775
55.25	7.14755	1.89899	2.8814	3.32269	1.64496	2.0525	4.66873	2.60329	0.883015	4.85744	1.12626	3.05342	3.53689	3.23278	5.3981	3.91166	2.42532	2.88488	3.27342	5.58385	5.19737	1.87472	4.10127	3.80381	4.9599	2.46468	5.96038	5.7098	4.0664	4.89922	4.34218	3.53022	4.24094	3.63907	10.3929	8.27562	8.23884	5.22045	5.49127	12.3957	7.97423	8.00373	5.61354	6.20099	11.0654	5.29054	5.70484	4.79269	6.30349
63	6.71553	1.91707	2.92552	3.86571	1.79482	2.03924	4.67534	2.58165	1.0639	5.24763	1.06036	3.33549	3.57855	3.39609	5.49016	3.63211	2.38866	2.83372	3.34353	5.76698	5.22762	1.59621	4.46052	3.34539	5.65522	2.18999	5.63535	5.52497	3.89373	4.75547	4.21701	4.12163	3.99866	4.16085	10.3721	9.82884	8.31497	5.46859	5.33911	12.9839	8.03541	7.75178	5.73604	6.53156	11.1735	5.60289	6.01962	5.08009	6.83432
70.7667	6.53806	1.87419	3.05548	4.26614	1.72649	1.83599	4.64896	2.5793	1.22712	5.2786	1.01305	2.69142	3.42603	3.16117	5.80344	3.38169	2.43467	2.74794	2.65988	6.72337	5.16218	1.85862	3.91033	3.35375	5.55053	2.13372	5.03393	5.60048	3.70367	4.74227	4.43018	3.88949	4.80264	3.98756	10.7862	9.3892	8.73414	5.57803	5.64724	12.8805	7.98074	7.48781	5.81258	6.09623	11.3818	5.67878	6.66638	5.34322	6.86819
78.5	1.17997	0.373642	0.453735	0.822938	0.406082	0.639436	0.883714	0.773829	0.243261	0.386797	0.064021	0.236509	1.03692	0.926976	1.69568	0.747584	0.840428	0.817543	0.495928	0.670035	0.563191	0.789273	0.483939	0.646487	0.471988	0.424172	0.597578	0.775054	0.488115	0.876229	0.634019	0.43855	0.562355	0.35911	1.44146	1.70033	0.784993	1.24524	0.560978	1.45026	0.989304	1.13201	0.68449	0.592236	1.09296	0.614831	1.40781	1.32104	1.11527
86.2333	1.07079	0.339824	0.381295	0.774622	0.441025	0.537709	0.798217	0.605281	0.211951	0.4128	0.213016	0.27226	0.883223	0.789038	1.44834	0.700447	0.829442	0.714599	0.512218	0.695766	0.550456	0.225114	0.535141	0.57675	0.486282	0.358985	0.615633	0.741235	0.464417	0.788164	0.634161	0.466068	0.521415	0.379113	1.35798	1.62303	0.808319	1.03688	0.614629	1.43815	1.02027	1.02843	0.657478	0.609824	1.2107	0.646706	1.22755	1.13645	1.03675
93.9833	0.940248	0.305459	0.332129	0.677106	0.396744	0.469022	0.737845	0.538017	0.222503	0.370368	0.255775	0.211074	0.922115	0.756717	1.24668	0.658851	0.720424	0.700623	0.455106	0.724187	0.528248	0.348744	0.526518	0.550341	0.487206	0.316788	0.640541	0.724761	0.456575	0.743374	0.610012	0.497499	0.523787	0.390306	1.35107	1.49523	0.764306	0.926939	0.592858	1.40691	1.03283	0.9677	0.610367	0.621951	1.15497	0.618729	1.14769	1.08261	0.907776
101.717	0.83327	0.294633	0.340039	0.731715	0.417359	0.410421	0.664753	0.52309	0.1929	0.323233	0.244359	0.200066	0.846817	0.631445	1.10539	0.580398	0.741562	0.678841	0.490969	0.650253	0.492847	0.324831	0.500491	0.491549	0.475489	0.304685	0.578174	0.65236	0.453152	0.674493	0.593669	0.437302	0.480669	0.373061	1.29262	1.33152	0.723413	0.912376	0.580764	1.29044	1.00203	0.905028	0.589107	0.563176	1.16252	0.578007	1.1017	0.979404	0.875328
109.45	0.759101	0.283542	0.309973	0.632407	0.415892	0.383395	0.693542	0.486815	0.168331	0.358752	0.268461	0.184413	0.885107	0.575376	1.01555	0.560206	0.716582	0.644681	0.444277	0.667371	0.499439	0.334711	0.457915	0.439907	0.434779	0.321056	0.534151	0.59788	0.408198	0.617359	0.545215	0.401331	0.458734	0.369778	1.2316	1.34686	0.706465	0.842981	0.531162	1.22558	0.912182	0.862629	0.482809	0.51368	1.0504	0.536789	1.10182	0.908688	0.840109
	Ext figure 3e
	Av roundness			av. circularity
	D1	D11		D1	D11
	control	control	Trig	control	control	Trig
	0.0320909	0.0964286	0.128639	0.0598727	0.135943	0.141222
	0.0250714	0.0895067	0.0742618	0.0269429	0.114133	0.0632824			Roundness
	0.0230909	0.138681	0.0928762	0.0442364	0.149881	0.0730381			ANOVA summary
	0.0431727	0.125339	0.0888353	0.0726182	0.116048	0.0784882			F	86.03
	0.04244	0.106226	0.121419	0.0715	0.10053	0.103265			P value	<0,0001
	0.0394636	0.133881	0.114381	0.08886	0.113395	0.0899167			P value summary	****
	0.0308714	0.107075	0.119567	0.0653643	0.113244	0.0848259
	0.0573562	0.130345	0.134855	0.098125	0.132633	0.0774577
	0.0379083	0.148236	0.0879478	0.0767167	0.140832	0.09405			Tukey's multiple comparisons test	Adjusted P Value
		0.13957	0.149457		0.12955	0.0688087			D1 vs. D11	<0,0001	A-B
		0.111255	0.119712		0.0919682	0.137367			D1 vs. D11+trig	<0,0001	A-C
		0.14035	0.126824		0.116582	0.1195			D11 vs. D11+trig	0.0423	B-C
		0.1241	0.0857458		0.109177	0.114483
		0.133614	0.0974862		0.11721	0.117038
		0.111777	0.0949688		0.0908882	0.146421
		0.146091	0.108379		0.116424	0.131025
		0.133871	0.124387		0.115681	0.09905			Circularity
		0.1606	0.123032		0.123845	0.115634			ANOVA summary
		0.161856	0.12822		0.107883	0.0999316			F	23.88
		0.129981			0.12839				P value	<0,0001
		0.11445			0.130054				P value summary	****
		0.105604			0.121463
		0.109474			0.113113
		0.121604			0.117978				Tukey's multiple comparisons test	Adjusted P Value
		0.10242			0.12737				D1 vs. D11	<0,0001	A-B
		0.111824			0.10493				D1 vs. D11+trig	<0,0001	A-C
		0.124091			0.107822				D11 vs. D11+trig	0.0383	B-C
		0.14561			0.11418
		0.119473			0.109257
		0.124726			0.104453
		0.1179			0.116143
avg	0.0368295	0.124708	0.111631	0.0671373	0.117129	0.102884
SD	0.0105245	0.0178632	0.0201065	0.0217052	0.0130619	0.0253612
sem	0.00116939	0.000576232	0.00105824	0.00241169	0.000421351	0.0013348
n	9	31	19	9	31	19
	Ext figure 3g				Ext figure 3j					Ext figure 3k							Ext figure 3l
	Paralysis score (%paralyzed N2)				Sir2.1 mRNA (relative fold)					Sir2 homologous							NAD+ levels (%control)
	control	Trig			e.v.	sir2.1 RNAi				sir-2.1	sir-2.2	sir-2.3	sir-2.4				e.v.		sir-2.1 RNAi			ANOVA summary
	76.5	54.5			0.985094	0.240093				45.7902	5.59846	2.17407	17.3574				Control	Trig	Control	Trig		F	8.026
	71.43	57.1			1.01983	0.240093				45.428	5.61169	2.60019	14.8482				87.3938	102.758	91.7983	139.505		P value	0.001
	64.3	53.8			0.929805	0.263949				43.0898	4.8302	2.69202	14.6438				113.314	113.445	94.4384	90.3991		P value summary	**
					1.07054	0.26334				45.1736	5.76073	1.97059	16.3281				104.731	119.849	65.7384	95.1755
avg	70.7433	55.1333			1.05702	0.23871				41.4065	5.0618	2.37236	15.0555				116.997	143.948	75.8053	120.691
SD	6.12892	1.73877			0.99539	0.275476				43.361	5.65053	1.97337	14.4374				95.3824	177.091	78.9583	118.112		Šídák's multiple comparisons test	Adjusted P Value	A-?
sem	2.04297	0.579591			0.948246	0.260616				44.6261	5.7229	2.36685	16.681				82.1813	156.539	91.0385	107.265		Control vs. Trig	0.0127	B
n	3	3			1.00231	0.263036				44.6413	5.2866	2.50107	16.3674			avg						Control vs. Control	0.3597	C
Ttest		0.0132								44.5254	5.61392	2.55008	17.3087			SD	100	135.605	82.9629	111.858		Control vs. Trig	0.6498	D
				avg	1.00103	0.255664										sem	14.045	28.4504	11.3041	18.1182
				SD	0.0485002	0.0139964			avg	44.2269	5.45965	2.35562	15.8919			n	2.34083	4.74173	1.88402	3.01971
				sem	0.00606252	0.00174955			SD	1.37841	0.325387	0.2645	1.15413				6	6	6	6
				n	8	8			sem	0.153157	0.0361541	0.0293889	0.128237
				Ttest		<0,0001			n	9	9	9	9
[truncated: 21 more columns]
