# Supplementary material for: Trigonelline is an NAD+ precursor that improves muscle function during ageing and is reduced in human sarcopenia
Source: Nat Metab. 2024 Mar 19;6(3):433–47. doi: 10.1038/s42255-024-00997-x (PMC10963276; doi:10.1038/s42255-024-00997-x)
Supplement: Supplementary file 9 — Individual values and statistics. [file 42255_2024_997_MOESM9_ESM.xlsx]

## Sheet: Extended data Figure 4
		Ext figure 4a					Ext figure 4b
		mtDNA/nDNA					Citrate synthase activity (U/g)		Complex III activity (mU/CS)		Complex IV activity (U/CS)		Complex V activity (U/CS)
		Old	Old trig				Old	Old trig	Old	Old trig	Old	Old trig	Old	Old trig
		0.775412	0.860374				606.633	562.373	0.6	0.9	0.0861	0.0836	1.827	1.3399
		1.05558	1.10806				523.962	467.258	0.7	0.8	0.1472	0.093	1.7102	1.4084
		1.17124	0.869366				338.762	418.251	0.9	0.8	0.0749	0.1021	1.462	1.8403
		1.44196	0.794454				480.24	557.104	0.8	0.6	0.1695	0.1058	1.3481	2.1844
		0.575559	0.974704				644.731	503.333	0.8	0.8	0.1504	0.1052	1.686	1.5817
		0.854431	1.17939				348.218	522.796	0.9	0.66	0.047	0.06998		1.34552
		1.55621	0.439226				489.415	434.969	0.7	1.04	0.0702	0.09215		1.41614
		0.569606	0.616869				319.837	349.676	1.1	1.1	0.0799	0.06362		1.25184
	avg	1	0.855305			avg	468.975	476.97	0.8125	0.8375	0.10315	0.0894312	1.60666	1.54603
	SD	0.373044	0.244093			SD	123.744	73.6985	0.155265	0.171527	0.0454236	0.0159275	0.195796	0.316327
	sem	0.0466305	0.0305116			sem	15.468	9.21232	0.0194081	0.0214408	0.00567795	0.00199093	0.0391593	0.0395408
	n	8	8			n	8	8	8	8	8	8	5	8
	Ttest		0.3735			Ttest		0.8775		0.7644		0.4366		0.7099
		Ext figure 4d				Ext figure 4e				Ext figure 4f				Ext figure 4g				Ext figure 4h
		AST (U/L)				CK (U/L)				Fat mass (% BW)				Liver mass (mg/g BW)				Gastroc mass (mg/g BW)
		Plasma				Plasma				control	Trig			control	Trig			control	Trig
		control	Trig			control	Trig			20.3173	10.3486			49.9779	43.1105			7.92265	7.5903
		108	85			853	946			12.1134	15.4577			41.7824	48.1658			7.83679	7.55435
		77	131			484	1082			22.8	13.9054			48.3094	44.3861			6.26797	7.74444
		209	168			1521	1522			4.53616	5.64773			50.7233	56.5614			8.76164	7.52632
		73	75			430	477			11.244	9.22054			41.7183	36.0119			7.97933	8.94345
		569	309			4199	1083			16.5868	7.71965			53.3351	51.3049			7.31398	8.9939
		299	90			1176	700			11.9577	11.5234			44.5137	50.0148			8.63736	8.37389
		216	68			812	887			10.914	14.5267			50.6658	44.283			7.85714	8.23352
		172	262			2300	2543			7.14245	14.28			48.8347	46.6657			8.73829	8.55807
		260	242			1874	1800			3.3375	6.58824			52.0395	43.3256			7.81921	8.46221
		169	129			4802	1094			12.0084	4.35674			47.9741	48.779			9.17529	8.34844
		724	401			1275	3395			9.21111	8.79581			52.0253	45.6853			7.44382	9.41333
		185	106			1017	1480			11.615	12.3219			47.7624	47.9863			7.42574	7.6274
		141	203				1472				17.1816				45.9101				7.27809
			191				2672				12.7203				47.4215				7.85174
			422				2917
									avg	11.8295	10.973		avg	48.4355	46.585		avg	7.93686	8.18912
	avg	246.308	175.714		avg	1728.58	1510.93		SD	5.55664	3.83726		SD	3.74249	4.71281		SD	0.766848	0.652314
	SD	191.87	99.1343		SD	1407.74	833.211		sem	0.427434	0.255817		sem	0.287883	0.314188		sem	0.0589883	0.0434876
	sem	14.7593	6.60895		sem	117.312	55.5474		n	13	15		n	13	15		n	13	15
	n	13	15		n	12	15		Ttest		0.6389		Ttest		0.2722		Ttest		0.3976
	Ttest		0.3654		Ttest		0.7819
		Ext figure 4i										Ext figure 4j
		Tissue mass (mg/g B.W.)										CD31 muscle (area fraction)
		EDL		Soleus		Quadriceps		Plantaris				small		large		total
		control	Trig	control	Trig	control	Trig	control	Trig			control	Trig	control	Trig	control	Trig
		0.79558	0.768194	0.61326	0.576819	11.953	12.4852	1.08011	1.14825			0.040123	0.044427	0.01046	0.018932	0.050583	0.063358
		0.821244	0.714674	0.57772	0.546196	11.6684	11.5489	1.11658	1.11956			0.040557	0.038943	0.011011	0.013718	0.051569	0.052661
		0.586057	0.852778	0.477124	0.608333	8.37691	11.6333	0.882353	1.11944			0.043738	0.04128	0.015413	0.012138	0.059151	0.053418
		0.79726	0.789474	0.654795	0.505848	13.0931	12.5205	1.32603	1.14328			0.046596	0.04951	0.016716	0.01793	0.063312	0.06744		Šídák's multiple comparisons test	Adjusted P Value
		0.718346	0.735119	0.586563	0.5625	12.2326	13.6548	1.13178	1.14286			0.047562	0.057292	0.019896	0.020648	0.067458	0.07794		control vs. Trig	0.929	A-B
		0.649077	0.89939	0.469657	0.621951	10.7467	13.0335	0.923483	1.35366			0.053815	0.041954	0.018164	0.014619	0.071979	0.056573		control vs. Trig	0.9919	C-D
		0.851648	0.866469	0.56044	0.5727	12.6539	12.2226	1.23077	1.23442			0.04986	0.032039	0.018423	0.011119	0.068282	0.043159		control vs. Trig	0.8093	E-F
		0.760108	0.769231	0.520216	0.563187	12.4771	11.4341	1.00809	1.16484			0.041929	0.041632	0.01328	0.01412	0.055209	0.055752
		0.859504	0.750708	0.663912	0.623229	13.0716	11.3853	1.23967	1.16147			0.03576	0.046354	0.014451	0.016652	0.050211	0.063006
		0.90113	0.793605	0.570621	0.59593	12.3729	14.157	1.17232	1.20058			0.03402	0.048754	0.010928	0.018922	0.044949	0.067676
		0.827586	0.787535	0.62931	0.603399	12.5891	11.796	1.23851	1.29462			0.043257	0.041169	0.014613	0.018455	0.05787	0.059624
		0.980337	0.744	0.63764	0.562667	12.3567	11.4533	1.19382	1.09333			0.04732	0.03847	0.014017	0.012043	0.061337	0.050512
		0.658416	0.794521	0.591584	0.572603	11.349	10.789	1.15346	1.2				0.044676		0.015792		0.060468
			0.716292		0.567416		10.7163		1.14326				0.066839		0.011816		0.078655
			0.69186		0.651163		12.2384		1.25581
											avg	0.0437114	0.0452385	0.014781	0.0154931	0.0584925	0.0607316
	avg	0.785099	0.784428	0.580988	0.577341	11.9185	12.0593	1.13054	1.17997		SD	0.00571614	0.00859512	0.00310013	0.00313681	0.00833135	0.009992
	SD	0.109607	0.0555015	0.0622288	0.0315507	1.2521	1.01741	0.129198	0.0720952		sem	0.000476345	0.000613937	0.000258344	0.000224058	0.00069428	0.000713715
	sem	0.0084313	0.0037001	0.00478683	0.00210338	0.0963157	0.0678271	0.00993832	0.00480634		n	12	14	12	14	12	14
	n	13	15	13	15	13	15	13	15
	Ttest		0.8361		0.9502		0.7201		0.1834
		Ext figure 4k				Ext figure 4l				Ext figure 4m				Ext figure 4n
		Relative frequency (%)				Average fiber area				PAS intensity				%VG positive area
	Bin Center	Control	Trig			(um2)				(glycogen)				TA		Diaphragm
	300	0.1221	0.244798			control	Trig			control	Trig			control	Trig	control	Trig
	400	0	0			1918.3	2472.31			33.35	40.47			1.242	1.236	3.062	3.485
	500	0	0			1608.4	1808.7			45.83	40.59			1.249	1.432	2.756	3.064
	600	0.3663	0.367197			1596.62	1727.17			36	34.33			1.171	1.213	3.248	2.715
	700	1.221	1.10159			1721.84	1582.93			30.68	43.63			1.459	1.468	3.123	3.452
	800	1.7094	1.71359			1398.4	1725.31			52.57	39.01			0.998	1.097	3.223	3.189
	900	1.9536	2.20318			1663.47	1756.66			43.2	37.57			1.514	1.236	3.137	3.265
	1000	1.7094	3.30477			2022.29	1882.47			42.84	43.3			0.865	1.612	2.972	3.357
	1100	4.6398	3.54957			1729.6	1194.73			32.97	37.02			1.543	1.489	3.091	3.413
	1200	5.00611	7.58874			1731.5	1511.32			51.71	42.43			1.174	1.429	3.296	2.89
	1300	9.15751	11.7503			1898.67	1774.63			47.48	39.54			1.713	1.382	2.961	3.209
	1400	10.2564	12.2399			1634.19	1620.92			49.65	43.96			0.946	1.178	2.899	3.281
	1500	11.7216	9.30233			1893.13	1252.96			52.75	46.56			0.736	1.553	3.019	3.201
	1600	11.9658	9.17993			1799.98	1520.45			45.26	34.72				1.534		3.215
	1700	8.54701	9.05753				1579.36				41.92				1.03		2.837
	1800	9.15751	6.73195				1583.27				44.08				1.478
	1900	7.81441	6.85435
	2000	4.3956	4.52876		avg	1739.72	1666.21		avg	43.4069	40.3607		avg	1.2175	1.34921	3.06558	3.18379
	2100	4.0293	3.54957		SD	167.291	293.468		SD	7.81206	3.5855		SD	0.298685	0.182227	0.155406	0.232688
	2200	2.1978	2.32558		sem	12.8685	19.5645		sem	0.600928	0.239033		sem	0.0248905	0.0121485	0.0129505	0.0166206
	2300	2.0757	1.83599		n	13	15		n	13	15		n	12	15	12	14
	2400	1.221	1.34639		Ttest		0.4328		Ttest		0.2211		Ttest		0.1422		0.148
	2500	0.610501	0.856793
	2600	0	0.244798
	2700	0	0
	2800	0.1221	0.122399
	2900	0	0
	3000	0	0
		Ext figure 4o								Ext figure 4p
		NAD+ levels (% control)								Protein expression (relative to tubulin)
		Liver		Gastrocnemius		Kidney				NDUFB8		SDHB		UQCRC2		ATP5A
		control	Trig	control	Trig	control	Trig			control	Trig	control	Trig	control	Trig	control	Trig
		84.2193	129.009	129.113	68.7387	98.1171	144.411			0.584864	0.426746	0.412304	0.324398	0.507542	0.401822	1.26386	0.936813
		45.9925	96.8185	114.724	66.0711	117.765	95.3273			0.467416	0.495797	0.379835	0.42806	0.483215	0.440641	1.12425	1.04353
		72.7665	105.378	107.317	85.399	63.7785	173.269			1.1048	0.44639	0.852076	0.42805	1.02248	0.433805	1.95186	0.9116
		65.5908	101.825	104.11	59.2863	74.1925	92.9522			0.607005	0.788904	0.53747	0.86583	0.618038	0.72846	1.33534	1.62319
		80.5344	130.033	94.3083	114.065	77.8173	199.976			0.434113	0.813521	0.39293	0.727519	0.528169	0.654548	1.34171	1.68384
		96.5922	92.0445	96.5177	115.135	91.8552	195.167
		125.598	122.029	92.0448	110.639	111.828	170.999		avg	0.639639	0.594272	0.514923	0.554771	0.631888	0.531855	1.4034	1.23979
		101.211	113.339	85.1494	108.384	158.111	233.411		SD	0.270342	0.190777	0.198647	0.230101	0.224206	0.148786	0.318843	0.381508
		110.872	120.303	112.246	126.28	106.535	101.358		sem	0.0540684	0.0381554	0.0397294	0.0460201	0.0448412	0.0297573	0.0637686	0.0763015
		106.831	138.261	121.717	92.7627		127.614		n	5	5	5	5	5	5	5	5
		125.385	113.381	73.6333	119.475				Ttest		0.768		0.7762		0.4305		0.4833
		118.739	155.332	94.3341	101.025
		165.668	116.646	74.7867	113.95
			163.793		100.032
			183.288		108.907
	avg	100	125.432	100	98.6602	100	153.448
	SD	31.1066	20.8002	16.9502	21.308	28.3175	48.8768
	sem	2.39281	1.38668	1.30386	1.42053	3.14639	4.88768
	n	13	15	13	15	9	10
	Ttest		0.0255		0.9311		0.0106
		Ext figure 4q							Ext figure 4r
		spontaneous rearing activity (m)							TA peak force (mN/g B.W.)
		young	Old						young	Old
		control	control	Trig					control	control	Trig
		83.18	59.65	83.31					50.45	48.6498	46.6102
		71.01	65.98	69.71					56.5533	49.5931	45.9363
		72.96	55.64	38.56					55.8122	36.193	51.4607
		86.62	37.84	67.14					48.11	50.9083	42.0232
		83.4	87.03	71.25					68.7885	47.6641	44.4229
		77.37	62.52	100.09					55.3606	41.5555	43.3754
		32.74	71.52	75.91					51.8473	54.3507	50.2265
		64.79	75.2	53.75					64.2765	46.6555	48.8056
		120.81	60.88	63.63					72.5545	52.1704	51.1216
		80.17	48.53	112.36					67.2877	39.8167	54.458
		90.17	24.38	81.12					71.634	53.178	50.4556
		68.49	43.17	62.39					64.8058	36.9626	38.2194
		76.51	76.23	82.03					57.9392	46.3887	43.7152
		73.65		62.87					65.5577		38.7529
		50.05		74.24					64.4027		43.1377
		83.96		85.25					61.7521
									66.4241
	avg	75.9925	59.1208	73.9756					57.9488
	SD	18.7568	17.283	17.492
	sem	1.1723	1.32946	1.09325				avg	61.1947	46.4682	46.1814
	n	16	13	16				SD	7.24388	6.05319	4.81605
								sem	0.402438	0.46563	0.32107
								n	18	13	15
		Uncorrected Fisher's LSD	Individual P Value	B-?
		old vs. young	0.0154	A					Uncorrected Fisher's LSD	Individual P Value	B-?
		old vs. Old+trig	0.0317	C					old vs. young	<0,0001	A
									old vs. Old+trig	0.9038	C
